# Supplementary material for: A Microbial-Centric View of Mobile Phones: Enhancing the Technological Feasibility of Biotechnological Recovery of Critical Metals
Source: Bioengineering (Basel). 2025 Jan 22;12(2):101. doi: 10.3390/bioengineering12020101 (PMC11852156; doi:10.3390/bioengineering12020101)
Supplement: Supplementary file 1 [file bioengineering-12-00101-s001.zip › Table S1.xlsx]

## Sheet: Bioleaching
﻿Data set	Publications for Bioleaching within Publications in E-Waste; Electronic Waste; Electronic Equipment for Bioleaching T.2195 | 2018 to 2023
Year range	2018 to 2023
Subject classification	ASJC
Filtered by	not filtered
Types of publications included	All publication types
Self-citations	-
Data source	Scopus
Date last updated	7 February 2024
Date exported	13 February 2024
261 publications
Title	Authors	Year	Scopus Source title	Citations	Reference	Abstract	DOI	EID
A review on recovery processes of metals from E-waste: A green perspective	Dutta, D.| Rautela, R.| Gujjala, L.K.S.| Kundu, D.| Sharma, P.| Tembhare, M.| Kumar, S.	2023	Science of the Total Environment	35	Dutta, D., Rautela, R., Gujjala, L.K.S. and 4 more (...) (2023).A review on recovery processes of metals from E-waste: A green perspective. Science of the Total Environment,859	https://www.scopus.com/record/display.url?eid=2-s2.0-85142673527&origin=resultslist	10.1016/j.scitotenv.2022.160391	2-s2.0-85142673527
Current nature-based biological practices for rare earth elements extraction and recovery: Bioleaching and biosorption	Brown, R.M.| Mirkouei, A.| Reed, D.| Thompson, V.	2023	Renewable and Sustainable Energy Reviews	19	Brown, R.M., Mirkouei, A., Reed, D. and 1 more (...) (2023).Current nature-based biological practices for rare earth elements extraction and recovery: Bioleaching and biosorption. Renewable and Sustainable Energy Reviews,173	https://www.scopus.com/record/display.url?eid=2-s2.0-85143825120&origin=resultslist	10.1016/j.rser.2022.113099	2-s2.0-85143825120
Biomining method to extract metal components using computer-printed circuit board e-waste	Hanumanthakari, S.| Gift, M.D.M.| Kanimozhi, K.V.| Bhavani, M.D.| Bamane, K.D.| Boopathi, S.	2023	Handbook of Research on Safe Disposal Methods of Municipal Solid Wastes for a Sustainable Environment	16	Hanumanthakari, S., Gift, M.D.M., Kanimozhi, K.V. and 3 more (...) (2023).Biomining method to extract metal components using computer-printed circuit board e-waste. Handbook of Research on Safe Disposal Methods of Municipal Solid Wastes for a Sustainable Environment,123-141	https://www.scopus.com/record/display.url?eid=2-s2.0-85167710373&origin=resultslist	10.4018/978-1-6684-8117-2.ch010	2-s2.0-85167710373
E-waste management, treatment options and the impact of heavy metal extraction from e-waste on human health: Scenario in Vietnam and other countries	Brindhadevi, K.| Barceló, D.| Lan Chi, N.T.| Rene, E.R.	2023	Environmental Research	10	Brindhadevi, K., Barceló, D., Lan Chi, N.T. and 1 more (...) (2023).E-waste management, treatment options and the impact of heavy metal extraction from e-waste on human health: Scenario in Vietnam and other countries. Environmental Research,217	https://www.scopus.com/record/display.url?eid=2-s2.0-85142894923&origin=resultslist	10.1016/j.envres.2022.114926	2-s2.0-85142894923
Improvement of gold bioleaching extraction from waste telecommunication printed circuit boards using biogenic thiosulfate by Acidithiobacillus thiooxidans	Pourhossein, F.| Mousavi, S.M.	2023	Journal of Hazardous Materials	9	Pourhossein, F., Mousavi, S.M. (2023).Improvement of gold bioleaching extraction from waste telecommunication printed circuit boards using biogenic thiosulfate by Acidithiobacillus thiooxidans. Journal of Hazardous Materials,450	https://www.scopus.com/record/display.url?eid=2-s2.0-85149370564&origin=resultslist	10.1016/j.jhazmat.2023.131073	2-s2.0-85149370564
Bioleaching of Metals from E-Waste Using Microorganisms: A Review	Adetunji, A.I.| Oberholster, P.J.| Erasmus, M.	2023	Minerals	6	Adetunji, A.I., Oberholster, P.J., Erasmus, M. (2023).Bioleaching of Metals from E-Waste Using Microorganisms: A Review. Minerals,13(6)	https://www.scopus.com/record/display.url?eid=2-s2.0-85164004876&origin=resultslist	10.3390/min13060828	2-s2.0-85164004876
Metal bioleaching from printed circuit boards by bio-Fenton process: Optimization and prediction by response surface methodology and artificial intelligence models	Trivedi, A.| Hait, S.	2023	Journal of Environmental Management	6	Trivedi, A., Hait, S. (2023).Metal bioleaching from printed circuit boards by bio-Fenton process: Optimization and prediction by response surface methodology and artificial intelligence models. Journal of Environmental Management,326	https://www.scopus.com/record/display.url?eid=2-s2.0-85142172702&origin=resultslist	10.1016/j.jenvman.2022.116797	2-s2.0-85142172702
An integrated biohydrometallurgical approach for the extraction of base metals from printed circuit boards	Van Yken, J.| Cheng, K.Y.| Boxall, N.J.| Nikoloski, A.N.| Moheimani, N.| Valix, M.| Kaksonen, A.H.	2023	Hydrometallurgy	5	Van Yken, J., Cheng, K.Y., Boxall, N.J. and 4 more (...) (2023).An integrated biohydrometallurgical approach for the extraction of base metals from printed circuit boards. Hydrometallurgy,216	https://www.scopus.com/record/display.url?eid=2-s2.0-85143119131&origin=resultslist	10.1016/j.hydromet.2022.105998	2-s2.0-85143119131
A Newly Acidophilic Bacterium Acidomyces acidothermus Was Isolated to Efficiently Bioleach Copper from Waste Printed Circuit Boards (WPCBs)	Yin, X.| Shan, X.| Liang, G.| Zhou, Q.| Lin, W.	2023	Sustainability (Switzerland)	4	Yin, X., Shan, X., Liang, G. and 2 more (...) (2023).A Newly Acidophilic Bacterium Acidomyces acidothermus Was Isolated to Efficiently Bioleach Copper from Waste Printed Circuit Boards (WPCBs). Sustainability (Switzerland),15(3)	https://www.scopus.com/record/display.url?eid=2-s2.0-85147978476&origin=resultslist	10.3390/su15032709	2-s2.0-85147978476
A Critical Review on the Recovery of Base and Critical Elements from Electronic Waste-Contaminated Streams Using Microbial Biotechnology	Mishra, S.| Ghosh, S.| van Hullebusch, E.D.| Singh, S.| Das, A.P.	2023	Applied Biochemistry and Biotechnology	4	Mishra, S., Ghosh, S., van Hullebusch, E.D. and 2 more (...) (2023).A Critical Review on the Recovery of Base and Critical Elements from Electronic Waste-Contaminated Streams Using Microbial Biotechnology. Applied Biochemistry and Biotechnology,195(12) 7859-7888	https://www.scopus.com/record/display.url?eid=2-s2.0-85151249982&origin=resultslist	10.1007/s12010-023-04440-x	2-s2.0-85151249982
Ecofriendly recovery of copper from spent telecommunication printed circuit boards using an indigenous cyanogenic bacterium	Beiki, V.| Mousavi, S.M.| Naseri, T.	2023	Journal of Environmental Management	3	Beiki, V., Mousavi, S.M., Naseri, T. (2023).Ecofriendly recovery of copper from spent telecommunication printed circuit boards using an indigenous cyanogenic bacterium. Journal of Environmental Management,344	https://www.scopus.com/record/display.url?eid=2-s2.0-85161994476&origin=resultslist	10.1016/j.jenvman.2023.118399	2-s2.0-85161994476
Highlighting the Role of Archaea in Urban Mine Waste Exploitation and Valorisation	Abdel Azim, A.| Bellini, R.| Vizzarro, A.| Bassani, I.| Pirri, C.F.| Menin, B.	2023	Recycling	2	Abdel Azim, A., Bellini, R., Vizzarro, A. and 3 more (...) (2023).Highlighting the Role of Archaea in Urban Mine Waste Exploitation and Valorisation. Recycling,8(1)	https://www.scopus.com/record/display.url?eid=2-s2.0-85148757174&origin=resultslist	10.3390/recycling8010020	2-s2.0-85148757174
A Comprehensive Review on Sustainable Metal Recovery from E-Waste Based on Physiochemical and Biotechnological Methods	Nagarajan, N.| Panchatcharam, P.	2023	Engineered Science	2	Nagarajan, N., Panchatcharam, P. (2023).A Comprehensive Review on Sustainable Metal Recovery from E-Waste Based on Physiochemical and Biotechnological Methods. Engineered Science,22	https://www.scopus.com/record/display.url?eid=2-s2.0-85164307446&origin=resultslist	10.30919/es8d844	2-s2.0-85164307446
Augmentation in bioleaching potential of indigenous Bacillus sp. ISO1 for metals recovery from waste computer-printed circuit boards	Thakur, P.| Kumar, S.	2023	International Microbiology	1	Thakur, P., Kumar, S. (2023).Augmentation in bioleaching potential of indigenous Bacillus sp. ISO1 for metals recovery from waste computer-printed circuit boards. International Microbiology,	https://www.scopus.com/record/display.url?eid=2-s2.0-85174209513&origin=resultslist	10.1007/s10123-023-00434-1	2-s2.0-85174209513
Biological extraction of Cu and Ni from printed circuit boards via redoxolysis with concomitant material characterization	Vardanyan, A.| Vardanyan, N.| Gaydardzhiev, S.	2023	Hydrometallurgy	1	Vardanyan, A., Vardanyan, N., Gaydardzhiev, S. (2023).Biological extraction of Cu and Ni from printed circuit boards via redoxolysis with concomitant material characterization. Hydrometallurgy,221	https://www.scopus.com/record/display.url?eid=2-s2.0-85167404489&origin=resultslist	10.1016/j.hydromet.2023.106145	2-s2.0-85167404489
Optimization of Precious Metals Recovery from Electronic Waste by Chromobacterium violaceum Using Response Surface Methodology (RSM)	Abdol Jani, W.N.F.| Suja', F.| Sayed Jamaludin, S.I.| Mohamad, N.F.| Abdul Rani, N.H.	2023	Bioinorganic Chemistry and Applications	1	Abdol Jani, W.N.F., Suja', F., Sayed Jamaludin, S.I. and 2 more (...) (2023).Optimization of Precious Metals Recovery from Electronic Waste by Chromobacterium violaceum Using Response Surface Methodology (RSM). Bioinorganic Chemistry and Applications,2023	https://www.scopus.com/record/display.url?eid=2-s2.0-85152795095&origin=resultslist	10.1155/2023/4011670	2-s2.0-85152795095
Cu extraction from waste copper clad laminate sorting residue in a two-stage bioleaching process: Process optimization and mechanism	Zhang, L.-J.| Li, Y.-X.| Fan, Y.| Ren, L.-X.| Wang, H.-Y.| Wang, Y.| Ding, K.-Q.| Zhou, H.-B.	2023	Gongcheng Kexue Xuebao/Chinese Journal of Engineering	1	Zhang, L.-J., Li, Y.-X., Fan, Y. and 5 more (...) (2023).Cu extraction from waste copper clad laminate sorting residue in a two-stage bioleaching process: Process optimization and mechanism. Gongcheng Kexue Xuebao/Chinese Journal of Engineering,45(2) 223-233	https://www.scopus.com/record/display.url?eid=2-s2.0-85136928770&origin=resultslist	10.13374/j.issn2095-9389.2021.12.03.005	2-s2.0-85136928770
Performance of Fluidized-Bed Bioreactor in Copper Bioleaching from Printed Circuit Boards using Alcaligenes aquatilis	Madhavan, M.| Shetty Kodialbail, V.| Saidutta, M.B.	2023	Waste and Biomass Valorization	1	Madhavan, M., Shetty Kodialbail, V., Saidutta, M.B. (2023).Performance of Fluidized-Bed Bioreactor in Copper Bioleaching from Printed Circuit Boards using Alcaligenes aquatilis. Waste and Biomass Valorization,	https://www.scopus.com/record/display.url?eid=2-s2.0-85167787467&origin=resultslist	10.1007/s12649-023-02202-8	2-s2.0-85167787467
Bioleaching of zinc from e-waste by A. aquatilis in fluidised bed bioreactor	Minimol, M.| Vidya Shetty, K.| Saidutta, M.B.	2023	Indian Chemical Engineer	1	Minimol, M., Vidya Shetty, K., Saidutta, M.B. (2023).Bioleaching of zinc from e-waste by A. aquatilis in fluidised bed bioreactor. Indian Chemical Engineer,65(6) 543-555	https://www.scopus.com/record/display.url?eid=2-s2.0-85152368614&origin=resultslist	10.1080/00194506.2023.2196558	2-s2.0-85152368614
Exploring bioleaching potential of indigenous Bacillus sporothermodurans ISO1 for metals recovery from PCBs through sequential leaching process	Thakur, P.| Kumar, S.	2023	Waste Management and Research	1	Thakur, P., Kumar, S. (2023).Exploring bioleaching potential of indigenous Bacillus sporothermodurans ISO1 for metals recovery from PCBs through sequential leaching process. Waste Management and Research,41(7) 1255-1266	https://www.scopus.com/record/display.url?eid=2-s2.0-85149969033&origin=resultslist	10.1177/0734242X231155102	2-s2.0-85149969033
Remediation of metals and plastic from e-waste by iron mine indigenous acidophilic bacteria	Nasiri, T.| Mokhtari, M.| Teimouri, F.| Abouee, E.	2023	Waste Management and Research	1	Nasiri, T., Mokhtari, M., Teimouri, F. and 1 more (...) (2023).Remediation of metals and plastic from e-waste by iron mine indigenous acidophilic bacteria. Waste Management and Research,41(4) 894-902	https://www.scopus.com/record/display.url?eid=2-s2.0-85139926652&origin=resultslist	10.1177/0734242X221126418	2-s2.0-85139926652
Resource Recycling, Recovery, and Xenobiotic Remediation from E-wastes Through Biofilm Technology: A Review	Bharathi, S.D.| Dilshani, A.| Rishivanthi, S.| Khaitan, P.| Vamsidhar, A.| Jacob, S.	2023	Applied Biochemistry and Biotechnology	1	Bharathi, S.D., Dilshani, A., Rishivanthi, S. and 3 more (...) (2023).Resource Recycling, Recovery, and Xenobiotic Remediation from E-wastes Through Biofilm Technology: A Review. Applied Biochemistry and Biotechnology,195(9) 5669-5692	https://www.scopus.com/record/display.url?eid=2-s2.0-85133618778&origin=resultslist	10.1007/s12010-022-04055-8	2-s2.0-85133618778
Biological methods for the treatment of e-waste	Punia, A.| Chauhan, N.S.| Singh, R.P.	2023	Waste Management and Resource Recycling in the Developing World	1	Punia, A., Chauhan, N.S., Singh, R.P. (2023).Biological methods for the treatment of e-waste. Waste Management and Resource Recycling in the Developing World,163-180	https://www.scopus.com/record/display.url?eid=2-s2.0-85152316539&origin=resultslist	10.1016/B978-0-323-90463-6.00032-4	2-s2.0-85152316539
Statistical Optimization of Bioleaching for Simultaneous Recovery of Cu, Sn, Pb, and Zn from Computer-Printed Circuit Boards	Manikkampatti Palanisamy, M.| Myneni, V.R.| Palaniappan, A.| Veerappan, P.| Lebbai, M.M.| Kavitha, G.	2023	Journal of Chemistry	1	Manikkampatti Palanisamy, M., Myneni, V.R., Palaniappan, A. and 3 more (...) (2023).Statistical Optimization of Bioleaching for Simultaneous Recovery of Cu, Sn, Pb, and Zn from Computer-Printed Circuit Boards. Journal of Chemistry,2023	https://www.scopus.com/record/display.url?eid=2-s2.0-85160428317&origin=resultslist	10.1155/2023/3432694	2-s2.0-85160428317
Microbial Technology for Sustainable E-waste Management	Debbarma, P.| Kumar, S.| Suyal, D.C.| Soni, R.	2023	Microbial Technology for Sustainable E-waste Management	1	Debbarma, P., Kumar, S., Suyal, D.C. and 1 more (...) (2023).Microbial Technology for Sustainable E-waste Management. Microbial Technology for Sustainable E-waste Management,1-352	https://www.scopus.com/record/display.url?eid=2-s2.0-85164058413&origin=resultslist	10.1007/978-3-031-25678-3	2-s2.0-85164058413
Biotechnological strategies to recover value from waste	Kinnunen, P.| Hedrich, S.	2023	Hydrometallurgy	1	Kinnunen, P., Hedrich, S. (2023).Biotechnological strategies to recover value from waste. Hydrometallurgy,222	https://www.scopus.com/record/display.url?eid=2-s2.0-85171339508&origin=resultslist	10.1016/j.hydromet.2023.106182	2-s2.0-85171339508
Bioleaching: A Sustainable Resource Recovery Strategy for Urban Mining of E-waste	Bhandari, G.| Gupta, S.| Chaudhary, P.| Chaudhary, S.| Gangola, S.	2023	Microbial Technology for Sustainable E-waste Management	1	Bhandari, G., Gupta, S., Chaudhary, P. and 2 more (...) (2023).Bioleaching: A Sustainable Resource Recovery Strategy for Urban Mining of E-waste. Microbial Technology for Sustainable E-waste Management,157-175	https://www.scopus.com/record/display.url?eid=2-s2.0-85162044568&origin=resultslist	10.1007/978-3-031-25678-3_10	2-s2.0-85162044568
Bioleaching of indium from spent light-emitting diode monitors and selective recovery followed by solvent extraction	Khezerloo, S.| Nasirpour, N.| Pourhossein, F.| Mousavi, S.M.	2023	Journal of Environmental Management	1	Khezerloo, S., Nasirpour, N., Pourhossein, F. and 1 more (...) (2023).Bioleaching of indium from spent light-emitting diode monitors and selective recovery followed by solvent extraction. Journal of Environmental Management,335	https://www.scopus.com/record/display.url?eid=2-s2.0-85148670998&origin=resultslist	10.1016/j.jenvman.2023.117520	2-s2.0-85148670998
E-waste management using different cost-effective, eco-friendly biological techniques: an overview	Agarwal, S.| Darbar, S.| Saha, S.| Choudhury, M.| Singh, R.P.	2023	Waste Management and Resource Recycling in the Developing World	1	Agarwal, S., Darbar, S., Saha, S. and 2 more (...) (2023).E-waste management using different cost-effective, eco-friendly biological techniques: an overview. Waste Management and Resource Recycling in the Developing World,205-235	https://www.scopus.com/record/display.url?eid=2-s2.0-85152331173&origin=resultslist	10.1016/B978-0-323-90463-6.00026-9	2-s2.0-85152331173
Enhanced Au bioleaching from waste central processing unit (CPU) slots in a bioreactor with 10 mA direct current	Pang, C.| Lin, M.| Wu, Y.| Ruan, J.	2023	Resources, Conservation and Recycling	0	Pang, C., Lin, M., Wu, Y. and 1 more (...) (2023).Enhanced Au bioleaching from waste central processing unit (CPU) slots in a bioreactor with 10 mA direct current. Resources, Conservation and Recycling,198	https://www.scopus.com/record/display.url?eid=2-s2.0-85167834352&origin=resultslist	10.1016/j.resconrec.2023.107171	2-s2.0-85167834352
Bioremediation Strategies for Sustainable E-waste Management	Sharma, H.| Rai, A.K.	2023	Microbial Technology for Sustainable E-waste Management	0	Sharma, H., Rai, A.K. (2023).Bioremediation Strategies for Sustainable E-waste Management. Microbial Technology for Sustainable E-waste Management,87-100	https://www.scopus.com/record/display.url?eid=2-s2.0-85173339369&origin=resultslist	10.1007/978-3-031-25678-3_5	2-s2.0-85173339369
Bioleaching: urban mining of E-waste and its future implications	Bhat, S.A.| Cui, G.| Ameen, F.| Li, F.| Kumar, S.	2023	Global E-waste Management Strategies and Future Implications	0	Bhat, S.A., Cui, G., Ameen, F. and 2 more (...) (2023).Bioleaching: urban mining of E-waste and its future implications. Global E-waste Management Strategies and Future Implications,143-151	https://www.scopus.com/record/display.url?eid=2-s2.0-85166106978&origin=resultslist	10.1016/B978-0-323-99919-9.00003-9	2-s2.0-85166106978
Plant–Bacteria Interaction in the Recovery of Metals from Electronic Waste	Díaz-Domínguez, G.| Domínguez-Capitaine, B.P.| Díaz-Martínez, M.E.| Argumedo-Delira, R.	2023	Microbial Technology for Sustainable E-waste Management	0	Díaz-Domínguez, G., Domínguez-Capitaine, B.P., Díaz-Martínez, M.E. and 1 more (...) (2023).Plant–Bacteria Interaction in the Recovery of Metals from Electronic Waste. Microbial Technology for Sustainable E-waste Management,287-301	https://www.scopus.com/record/display.url?eid=2-s2.0-85173360062&origin=resultslist	10.1007/978-3-031-25678-3_18	2-s2.0-85173360062
Bioleaching: A Method of Microbial Recovery of Metal Values from Industrial Wastes	Dey, S.	2023	Biohydrometallurgical Processes: Metal Recovery and Remediation	0	Dey, S. (2023).Bioleaching: A Method of Microbial Recovery of Metal Values from Industrial Wastes. Biohydrometallurgical Processes: Metal Recovery and Remediation,197-214	https://www.scopus.com/record/display.url?eid=2-s2.0-85180018650&origin=resultslist	10.1201/9781003451457-10	2-s2.0-85180018650
Fungal Biotechnology for the Recovery of Critical Metals from E-waste: Current Research Trends and Prospects	Trivedi, A.| Kanaujia, K.| Upvan, K.| Hait, S.	2023	Development in E-waste Management: Sustainability and Circular Economy Aspects	0	Trivedi, A., Kanaujia, K., Upvan, K. and 1 more (...) (2023).Fungal Biotechnology for the Recovery of Critical Metals from E-waste: Current Research Trends and Prospects. Development in E-waste Management: Sustainability and Circular Economy Aspects,71-86	https://www.scopus.com/record/display.url?eid=2-s2.0-85158961707&origin=resultslist	10.1201/9781003301899-6	2-s2.0-85158961707
Recovery of precious metals from waste printed circuit boards though bioleaching route: A review of the recent progress and perspective	Dong, Y.| mingtana, N.| Zan, J.| Lin, H.	2023	Journal of Environmental Management	0	Dong, Y., mingtana, N., Zan, J. and 1 more (...) (2023).Recovery of precious metals from waste printed circuit boards though bioleaching route: A review of the recent progress and perspective. Journal of Environmental Management,348	https://www.scopus.com/record/display.url?eid=2-s2.0-85174357935&origin=resultslist	10.1016/j.jenvman.2023.119354	2-s2.0-85174357935
Biolixiviation of Metals from Computer Printed Circuit Boards by Acidithiobacillus ferrooxidans and Bioremoval of Metals by Mixed Culture Subjected to a Magnetic Field	Silva, J.G.| da Silva, M.T.| Dias, R.M.| Cardoso, V.L.| de Resende, M.M.	2023	Current Microbiology	0	Silva, J.G., da Silva, M.T., Dias, R.M. and 2 more (...) (2023).Biolixiviation of Metals from Computer Printed Circuit Boards by Acidithiobacillus ferrooxidans and Bioremoval of Metals by Mixed Culture Subjected to a Magnetic Field. Current Microbiology,80(6)	https://www.scopus.com/record/display.url?eid=2-s2.0-85156138896&origin=resultslist	10.1007/s00284-023-03307-y	2-s2.0-85156138896
Electronic Waste and Their Management Strategies	Datta, M.G.	2023	Microbial Technology for Sustainable E-waste Management	0	Datta, M.G. (2023).Electronic Waste and Their Management Strategies. Microbial Technology for Sustainable E-waste Management,45-61	https://www.scopus.com/record/display.url?eid=2-s2.0-85173425686&origin=resultslist	10.1007/978-3-031-25678-3_2	2-s2.0-85173425686
Hybrid leaching of tantalum and other valuable metals from tantalum capacitor waste	Sikander, A.| Kelly, S.| Kuchta, K.| Sievers, A.| Willner, T.| Hursthouse, A.S.	2023	Environmental Science and Pollution Research	0	Sikander, A., Kelly, S., Kuchta, K. and 3 more (...) (2023).Hybrid leaching of tantalum and other valuable metals from tantalum capacitor waste. Environmental Science and Pollution Research,30(21) 59621-59631	https://www.scopus.com/record/display.url?eid=2-s2.0-85151409829&origin=resultslist	10.1007/s11356-023-26592-3	2-s2.0-85151409829
Role of Biotechnological Approaches for the Valorization of Precious Metals from E-waste	Upadhyay, R.| Ramayya, P.J.	2023	Microbial Technology for Sustainable E-waste Management	0	Upadhyay, R., Ramayya, P.J. (2023).Role of Biotechnological Approaches for the Valorization of Precious Metals from E-waste. Microbial Technology for Sustainable E-waste Management,319-335	https://www.scopus.com/record/display.url?eid=2-s2.0-85173289444&origin=resultslist	10.1007/978-3-031-25678-3_20	2-s2.0-85173289444
Metal Bioleaching from E-waste Using Fungal Communities	Dhiman, V.	2023	Microbial Technology for Sustainable E-waste Management	0	Dhiman, V. (2023).Metal Bioleaching from E-waste Using Fungal Communities. Microbial Technology for Sustainable E-waste Management,201-211	https://www.scopus.com/record/display.url?eid=2-s2.0-85173314625&origin=resultslist	10.1007/978-3-031-25678-3_12	2-s2.0-85173314625
Importance of Microorganisms in Metal Recovery from E-waste	Chaudhary, P.| Pant, M.| Sinha, S.| Pant, K.	2023	Microbial Technology for Sustainable E-waste Management	0	Chaudhary, P., Pant, M., Sinha, S. and 1 more (...) (2023).Importance of Microorganisms in Metal Recovery from E-waste. Microbial Technology for Sustainable E-waste Management,145-155	https://www.scopus.com/record/display.url?eid=2-s2.0-85173389212&origin=resultslist	10.1007/978-3-031-25678-3_9	2-s2.0-85173389212
An efficient approach for enhancement of gold and silver bioleaching from spent telecommunication printed circuit boards using cyanogenic bacteria: Prevention of biofilm formation	Beiki, V.| Naseri, T.| Mousavi, S.M.	2023	Waste Management	0	Beiki, V., Naseri, T., Mousavi, S.M. (2023).An efficient approach for enhancement of gold and silver bioleaching from spent telecommunication printed circuit boards using cyanogenic bacteria: Prevention of biofilm formation. Waste Management,171590-598	https://www.scopus.com/record/display.url?eid=2-s2.0-85173613616&origin=resultslist	10.1016/j.wasman.2023.10.007	2-s2.0-85173613616
Role of Bacteria for the Recovery of Precious Metals from E-waste	Jaspal, D.| Jadhav, S.| Mahajan, P.	2023	Microbial Technology for Sustainable E-waste Management	0	Jaspal, D., Jadhav, S., Mahajan, P. (2023).Role of Bacteria for the Recovery of Precious Metals from E-waste. Microbial Technology for Sustainable E-waste Management,127-143	https://www.scopus.com/record/display.url?eid=2-s2.0-85173297335&origin=resultslist	10.1007/978-3-031-25678-3_8	2-s2.0-85173297335
Bio-Leaching of Heavy Metals by Aspergillus niger from Mobile-Phone Scrap	Al-Shammari, R.H.H.| Al-Yosef, J.W.O.| Alsaady, M.H.M.| Atyia, S.A.	2023	IOP Conference Series: Earth and Environmental Science	0	Al-Shammari, R.H.H., Al-Yosef, J.W.O., Alsaady, M.H.M. and 1 more (...) (2023).Bio-Leaching of Heavy Metals by Aspergillus niger from Mobile-Phone Scrap. IOP Conference Series: Earth and Environmental Science,1215(1)	https://www.scopus.com/record/display.url?eid=2-s2.0-85169696347&origin=resultslist	10.1088/1755-1315/1215/1/012011	2-s2.0-85169696347
Recent sustainable trends for e-waste bioleaching	Sultan, M.S.A.| Benli, B.	2023	Physicochemical Problems of Mineral Processing	0	Sultan, M.S.A., Benli, B. (2023).Recent sustainable trends for e-waste bioleaching. Physicochemical Problems of Mineral Processing,59(5)	https://www.scopus.com/record/display.url?eid=2-s2.0-85177080882&origin=resultslist	10.37190/PPMP/167375	2-s2.0-85177080882
A Bioleaching Process for Sustainable Recycling of Complex Structures with Multi-Metal Layers	Pakostova, E.| Herath, A.	2023	Sustainability (Switzerland)	0	Pakostova, E., Herath, A. (2023).A Bioleaching Process for Sustainable Recycling of Complex Structures with Multi-Metal Layers. Sustainability (Switzerland),15(19)	https://www.scopus.com/record/display.url?eid=2-s2.0-85174155218&origin=resultslist	10.3390/su151914068	2-s2.0-85174155218
Rapid and efficient extraction of Zn from wasted Zn-rich paint residue by indirect bioleaching and successive production of high-purity ZnCO3/ZnO by precipitation	Wen, L.| Shi, G.| Sun, Y.| Cui, Y.| Zhang, S.| Chen, X.| Cheng, J.| Wang, J.| Xin, B.	2023	Journal of Environmental Management	0	Wen, L., Shi, G., Sun, Y. and 6 more (...) (2023).Rapid and efficient extraction of Zn from wasted Zn-rich paint residue by indirect bioleaching and successive production of high-purity ZnCO3/ZnO by precipitation. Journal of Environmental Management,342	https://www.scopus.com/record/display.url?eid=2-s2.0-85161281312&origin=resultslist	10.1016/j.jenvman.2023.118294	2-s2.0-85161281312
Current Scenario on Conventional and Modern Approaches Towards Eco-friendly Electronic Waste Management	Karthika, P.| Dinesh, G.K.| Sathya, V.| Karthika, S.| Sinduja, M.| Kiruthiga, S.| Kannojiya, S.| Priya, P.S.| Prasad, S.| Soni, R.	2023	Microbial Technology for Sustainable E-waste Management	0	Karthika, P., Dinesh, G.K., Sathya, V. and 7 more (...) (2023).Current Scenario on Conventional and Modern Approaches Towards Eco-friendly Electronic Waste Management. Microbial Technology for Sustainable E-waste Management,1-44	https://www.scopus.com/record/display.url?eid=2-s2.0-85173353527&origin=resultslist	10.1007/978-3-031-25678-3_1	2-s2.0-85173353527
Challenges and Approaches in E-waste Management	Ullah, N.	2023	Microbial Technology for Sustainable E-waste Management	0	Ullah, N. (2023).Challenges and Approaches in E-waste Management. Microbial Technology for Sustainable E-waste Management,101-111	https://www.scopus.com/record/display.url?eid=2-s2.0-85173338632&origin=resultslist	10.1007/978-3-031-25678-3_6	2-s2.0-85173338632
Bioleaching for Heavy Metal Extraction from E-waste: A Sustainable Approach	Godbole, V.| Kukrety, S.| Gautam, P.| Bisht, M.| Pal, M.K.	2023	Microbial Technology for Sustainable E-waste Management	0	Godbole, V., Kukrety, S., Gautam, P. and 2 more (...) (2023).Bioleaching for Heavy Metal Extraction from E-waste: A Sustainable Approach. Microbial Technology for Sustainable E-waste Management,75-86	https://www.scopus.com/record/display.url?eid=2-s2.0-85173334465&origin=resultslist	10.1007/978-3-031-25678-3_4	2-s2.0-85173334465
Bioremediation of E-waste Through Microbial Exopolysaccharides: A Perspective	Debbarma, P.| Suyal, D.C.| Kumar, S.| Joshi, D.| Singh, M.| Rajwar, J.| Rawat, B.| Dasila, H.| Maithani, D.| Soni, R.	2023	Microbial Technology for Sustainable E-waste Management	0	Debbarma, P., Suyal, D.C., Kumar, S. and 7 more (...) (2023).Bioremediation of E-waste Through Microbial Exopolysaccharides: A Perspective. Microbial Technology for Sustainable E-waste Management,245-257	https://www.scopus.com/record/display.url?eid=2-s2.0-85173331134&origin=resultslist	10.1007/978-3-031-25678-3_15	2-s2.0-85173331134
Copper from Waste Printed Circuit Boards Was Effectively Bioleached Using Newly Isolated Microorganisms and Subsequently Recovered by Microbial Fuel Cell	Yin, X.| Shan, X.| Shao, W.| Liu, L.| Liang, G.| Zhou, Q.| Lin, W.	2023	Sustainability (Switzerland)	0	Yin, X., Shan, X., Shao, W. and 4 more (...) (2023).Copper from Waste Printed Circuit Boards Was Effectively Bioleached Using Newly Isolated Microorganisms and Subsequently Recovered by Microbial Fuel Cell. Sustainability (Switzerland),15(13)	https://www.scopus.com/record/display.url?eid=2-s2.0-85164973135&origin=resultslist	10.3390/su15139996	2-s2.0-85164973135
Global E-waste Management Strategies and Future Implications	Arya, S.| Kumar, S.	2023	Global E-waste Management Strategies and Future Implications	0	Arya, S., Kumar, S. (2023).Global E-waste Management Strategies and Future Implications. Global E-waste Management Strategies and Future Implications,1-410	https://www.scopus.com/record/display.url?eid=2-s2.0-85166053081&origin=resultslist	10.1016/C2021-0-00563-0	2-s2.0-85166053081
Introducing heterotrophic iron ore bacteria as new candidates in promoting the recovery of e-waste strategic metals	Teimouri, F.| Mokhtari, M.| Nasiri, T.| Abouee, E.	2023	World Journal of Microbiology and Biotechnology	0	Teimouri, F., Mokhtari, M., Nasiri, T. and 1 more (...) (2023).Introducing heterotrophic iron ore bacteria as new candidates in promoting the recovery of e-waste strategic metals. World Journal of Microbiology and Biotechnology,39(5)	https://www.scopus.com/record/display.url?eid=2-s2.0-85151168271&origin=resultslist	10.1007/s11274-023-03589-1	2-s2.0-85151168271
Microbiological Approach for Leaching Out Metallic Elements from Electric and Electronic Waste	Angel Sneha, J.| Kalaichelvan, G.	2023	Journal of Resources and Ecology	0	Angel Sneha, J., Kalaichelvan, G. (2023).Microbiological Approach for Leaching Out Metallic Elements from Electric and Electronic Waste. Journal of Resources and Ecology,14(3) 667-674	https://www.scopus.com/record/display.url?eid=2-s2.0-85159354003&origin=resultslist	10.5814/j.issn.1674-764x.2023.03.020	2-s2.0-85159354003
A review on recent advancements in recovery of valuable and toxic metals from e-waste using bioleaching approach	Yaashikaa, P.R.| Priyanka, B.| Senthil Kumar, P.| Karishma, S.| Jeevanantham, S.| Indraganti, S.	2022	Chemosphere	60	Yaashikaa, P.R., Priyanka, B., Senthil Kumar, P. and 3 more (...) (2022).A review on recent advancements in recovery of valuable and toxic metals from e-waste using bioleaching approach. Chemosphere,287	https://www.scopus.com/record/display.url?eid=2-s2.0-85114844455&origin=resultslist	10.1016/j.chemosphere.2021.132230	2-s2.0-85114844455
Biotechnological recycling of hazardous waste PCBs using Sulfobacillus thermosulfidooxidans through pretreatment of toxicant metals: Process optimization and kinetic studies	Ilyas, S.| Srivastava, R.R.| Kim, H.| Ilyas, N.	2022	Chemosphere	37	Ilyas, S., Srivastava, R.R., Kim, H. and 1 more (...) (2022).Biotechnological recycling of hazardous waste PCBs using Sulfobacillus thermosulfidooxidans through pretreatment of toxicant metals: Process optimization and kinetic studies. Chemosphere,286	https://www.scopus.com/record/display.url?eid=2-s2.0-85113300799&origin=resultslist	10.1016/j.chemosphere.2021.131978	2-s2.0-85113300799
Pyrometallurgy coupling bioleaching for recycling of waste printed circuit boards	Chu, H.| Qian, C.| Tian, B.| Qi, S.| Wang, J.| Xin, B.	2022	Resources, Conservation and Recycling	27	Chu, H., Qian, C., Tian, B. and 3 more (...) (2022).Pyrometallurgy coupling bioleaching for recycling of waste printed circuit boards. Resources, Conservation and Recycling,178	https://www.scopus.com/record/display.url?eid=2-s2.0-85118571980&origin=resultslist	10.1016/j.resconrec.2021.106018	2-s2.0-85118571980
Microbial recovery of critical metals from secondary sources	Gavrilescu, M.	2022	Bioresource Technology	25	Gavrilescu, M. (2022).Microbial recovery of critical metals from secondary sources. Bioresource Technology,344	https://www.scopus.com/record/display.url?eid=2-s2.0-85118718216&origin=resultslist	10.1016/j.biortech.2021.126208	2-s2.0-85118718216
Bioleaching of Typical Electronic Waste—Printed Circuit Boards (WPCBs): A Short Review	Ji, X.| Yang, M.| Wan, A.| Yu, S.| Yao, Z.	2022	International Journal of Environmental Research and Public Health	19	Ji, X., Yang, M., Wan, A. and 2 more (...) (2022).Bioleaching of Typical Electronic Waste—Printed Circuit Boards (WPCBs): A Short Review. International Journal of Environmental Research and Public Health,19(12)	https://www.scopus.com/record/display.url?eid=2-s2.0-85132249442&origin=resultslist	10.3390/ijerph19127508	2-s2.0-85132249442
Recycling value materials from waste PCBs focus on electronic components: Technologies, obstruction and prospects	Wu, C.| Awasthi, A.K.| Qin, W.| Liu, W.| Yang, C.	2022	Journal of Environmental Chemical Engineering	17	Wu, C., Awasthi, A.K., Qin, W. and 2 more (...) (2022).Recycling value materials from waste PCBs focus on electronic components: Technologies, obstruction and prospects. Journal of Environmental Chemical Engineering,10(5)	https://www.scopus.com/record/display.url?eid=2-s2.0-85138478151&origin=resultslist	10.1016/j.jece.2022.108516	2-s2.0-85138478151
A novel rapid and selective microbially thiosulfate bioleaching of precious metals from discarded telecommunication printed circuited boards (TPCBs)	Pourhossein, F.| Mousavi, S.M.	2022	Resources, Conservation and Recycling	17	Pourhossein, F., Mousavi, S.M. (2022).A novel rapid and selective microbially thiosulfate bioleaching of precious metals from discarded telecommunication printed circuited boards (TPCBs). Resources, Conservation and Recycling,187	https://www.scopus.com/record/display.url?eid=2-s2.0-85136125621&origin=resultslist	10.1016/j.resconrec.2022.106599	2-s2.0-85136125621
A critical review on extraction of valuable metals from solid waste	Wu, F.| Liu, X.| Qu, G.| Ning, P.	2022	Separation and Purification Technology	17	Wu, F., Liu, X., Qu, G. and 1 more (...) (2022).A critical review on extraction of valuable metals from solid waste. Separation and Purification Technology,301	https://www.scopus.com/record/display.url?eid=2-s2.0-85137282215&origin=resultslist	10.1016/j.seppur.2022.122043	2-s2.0-85137282215
Development of quaternized polyethylenimine-cellulose fibers for fast recovery of Au(CN)2- in alkaline wastewater: Kinetics, isotherm, and thermodynamic study	Lin, X.| Tran, D.T.| Song, M.-H.| Yun, Y.-S.	2022	Journal of Hazardous Materials	14	Lin, X., Tran, D.T., Song, M.-H. and 1 more (...) (2022).Development of quaternized polyethylenimine-cellulose fibers for fast recovery of Au(CN)2- in alkaline wastewater: Kinetics, isotherm, and thermodynamic study. Journal of Hazardous Materials,422	https://www.scopus.com/record/display.url?eid=2-s2.0-85112790263&origin=resultslist	10.1016/j.jhazmat.2021.126940	2-s2.0-85112790263
Thiourea Leaching: An Update on a Sustainable Approach for Gold Recovery from E-waste	Ray, D.A.| Baniasadi, M.| Graves, J.E.| Greenwood, A.| Farnaud, S.	2022	Journal of Sustainable Metallurgy	14	Ray, D.A., Baniasadi, M., Graves, J.E. and 2 more (...) (2022).Thiourea Leaching: An Update on a Sustainable Approach for Gold Recovery from E-waste. Journal of Sustainable Metallurgy,8(2) 597-612	https://www.scopus.com/record/display.url?eid=2-s2.0-85126435187&origin=resultslist	10.1007/s40831-022-00499-8	2-s2.0-85126435187
The advanced design of bioleaching process for metal recovery: A machine learning approach	Mokarian, P.| Bakhshayeshi, I.| Taghikhah, F.| Boroumand, Y.| Erfani, E.| Razmjou, A.	2022	Separation and Purification Technology	14	Mokarian, P., Bakhshayeshi, I., Taghikhah, F. and 3 more (...) (2022).The advanced design of bioleaching process for metal recovery: A machine learning approach. Separation and Purification Technology,291	https://www.scopus.com/record/display.url?eid=2-s2.0-85127134224&origin=resultslist	10.1016/j.seppur.2022.120919	2-s2.0-85127134224
Bioleaching of platinum, palladium, and rhodium from spent automotive catalyst using bacterial cyanogenesis	Karim, S.| Ting, Y.-P.	2022	Bioresource Technology Reports	13	Karim, S., Ting, Y.-P. (2022).Bioleaching of platinum, palladium, and rhodium from spent automotive catalyst using bacterial cyanogenesis. Bioresource Technology Reports,18	https://www.scopus.com/record/display.url?eid=2-s2.0-85129269204&origin=resultslist	10.1016/j.biteb.2022.101069	2-s2.0-85129269204
Recovery of precious metals from printed circuit boards by cyanogenic bacteria: Optimization of cyanide production by statistical analysis	Merli, G.| Becci, A.| Amato, A.	2022	Journal of Environmental Chemical Engineering	13	Merli, G., Becci, A., Amato, A. (2022).Recovery of precious metals from printed circuit boards by cyanogenic bacteria: Optimization of cyanide production by statistical analysis. Journal of Environmental Chemical Engineering,10(3)	https://www.scopus.com/record/display.url?eid=2-s2.0-85127035077&origin=resultslist	10.1016/j.jece.2022.107495	2-s2.0-85127035077
Fungal biotechnology for urban mining of metals from waste printed circuit boards: A review	Trivedi, A.| Vishwakarma, A.| Saawarn, B.| Mahanty, B.| Hait, S.	2022	Journal of Environmental Management	11	Trivedi, A., Vishwakarma, A., Saawarn, B. and 2 more (...) (2022).Fungal biotechnology for urban mining of metals from waste printed circuit boards: A review. Journal of Environmental Management,323	https://www.scopus.com/record/display.url?eid=2-s2.0-85137630972&origin=resultslist	10.1016/j.jenvman.2022.116133	2-s2.0-85137630972
Gold leaching from ores using biogenic lixiviants – A review	Jorjani, E.| Askari Sabzkoohi, H.	2022	Current Research in Biotechnology	11	Jorjani, E., Askari Sabzkoohi, H. (2022).Gold leaching from ores using biogenic lixiviants – A review. Current Research in Biotechnology,410-20	https://www.scopus.com/record/display.url?eid=2-s2.0-85121984407&origin=resultslist	10.1016/j.crbiot.2021.12.003	2-s2.0-85121984407
Biohydrometallurgical Recovery of Metals from Waste Electronic Equipment: Current Status and Proposed Process	Magoda, K.| Mekuto, L.	2022	Recycling	10	Magoda, K., Mekuto, L. (2022).Biohydrometallurgical Recovery of Metals from Waste Electronic Equipment: Current Status and Proposed Process. Recycling,7(5)	https://www.scopus.com/record/display.url?eid=2-s2.0-85140439565&origin=resultslist	10.3390/recycling7050067	2-s2.0-85140439565
Fungal bioleaching of e-waste utilizing molasses as the carbon source in a bubble column bioreactor	Nili, S.| Arshadi, M.| Yaghmaei, S.	2022	Journal of Environmental Management	10	Nili, S., Arshadi, M., Yaghmaei, S. (2022).Fungal bioleaching of e-waste utilizing molasses as the carbon source in a bubble column bioreactor. Journal of Environmental Management,307	https://www.scopus.com/record/display.url?eid=2-s2.0-85123246095&origin=resultslist	10.1016/j.jenvman.2022.114524	2-s2.0-85123246095
Simultaneous leaching of Cu, Al, and Ni from computer printed circuit boards using Penicillium simplicissimum	Esmaeili, A.| Arshadi, M.| Yaghmaei, P.O.C.A.P.E.D.S.	2022	Resources, Conservation and Recycling	10	Esmaeili, A., Arshadi, M., Yaghmaei, P.O.C.A.P.E.D.S. (2022).Simultaneous leaching of Cu, Al, and Ni from computer printed circuit boards using Penicillium simplicissimum. Resources, Conservation and Recycling,177	https://www.scopus.com/record/display.url?eid=2-s2.0-85117698898&origin=resultslist	10.1016/j.resconrec.2021.105976	2-s2.0-85117698898
Microbial biominers: Sequential bioleaching and biouptake of metals from electronic scraps	García-Balboa, C.| Martínez-Alesón García, P.| López-Rodas, V.| Costas, E.| Baselga-Cervera, B.	2022	MicrobiologyOpen	8	García-Balboa, C., Martínez-Alesón García, P., López-Rodas, V. and 2 more (...) (2022).Microbial biominers: Sequential bioleaching and biouptake of metals from electronic scraps. MicrobiologyOpen,11(1)	https://www.scopus.com/record/display.url?eid=2-s2.0-85125171374&origin=resultslist	10.1002/mbo3.1265	2-s2.0-85125171374
Selective Chelating Resin for Copper Removal and Recovery in Aqueous Acidic Solution Generated from Synthetic Copper-Citrate Complexes from Bioleaching of E-waste	Suwannahong, K.| Sripirom, J.| Sirilamduan, C.| Thathong, V.| Kreetachart, T.| Panmuang, P.| Deepatana, A.| Punbut, S.| Wongcharee, S.	2022	Adsorption Science and Technology	8	Suwannahong, K., Sripirom, J., Sirilamduan, C. and 6 more (...) (2022).Selective Chelating Resin for Copper Removal and Recovery in Aqueous Acidic Solution Generated from Synthetic Copper-Citrate Complexes from Bioleaching of E-waste. Adsorption Science and Technology,2022	https://www.scopus.com/record/display.url?eid=2-s2.0-85123916118&origin=resultslist	10.1155/2022/5009124	2-s2.0-85123916118
Bioleaching of Heavy Metals from Printed Circuit Boards with an Acidophilic Iron-Oxidizing Microbial Consortium in Stirred Tank Reactors	Tapia, J.| Dueñas, A.| Cheje, N.| Soclle, G.| Patiño, N.| Ancalla, W.| Tenorio, S.| Denos, J.| Taco, H.| Cao, W.| Alexandrino, D.A.M.| Jia, Z.| Vasconcelos, V.| Carvalho, M.F.| Lazarte, A.	2022	Bioengineering	8	Tapia, J., Dueñas, A., Cheje, N. and 12 more (...) (2022).Bioleaching of Heavy Metals from Printed Circuit Boards with an Acidophilic Iron-Oxidizing Microbial Consortium in Stirred Tank Reactors. Bioengineering,9(2)	https://www.scopus.com/record/display.url?eid=2-s2.0-85125098616&origin=resultslist	10.3390/bioengineering9020079	2-s2.0-85125098616
Optimized bioengineered copper recovery from electronic wastes to increase recycling and reduce environmental impact	Murali, A.| Plummer, M.J.| Shine, A.E.| Free, M.L.| Sarswat, P.K.	2022	Journal of Hazardous Materials Advances	7	Murali, A., Plummer, M.J., Shine, A.E. and 2 more (...) (2022).Optimized bioengineered copper recovery from electronic wastes to increase recycling and reduce environmental impact. Journal of Hazardous Materials Advances,5	https://www.scopus.com/record/display.url?eid=2-s2.0-85142440274&origin=resultslist	10.1016/j.hazadv.2021.100031	2-s2.0-85142440274
Strategies for recovery of copper and gold as single constituents or an alloy: Selective separation and adsorption-coupled incineration of the bulk metal-loaded adsorbents	Bediako, J.K.| Choi, J.-W.| Song, M.-H.| Yun, Y.-S.	2022	Resources, Conservation and Recycling	5	Bediako, J.K., Choi, J.-W., Song, M.-H. and 1 more (...) (2022).Strategies for recovery of copper and gold as single constituents or an alloy: Selective separation and adsorption-coupled incineration of the bulk metal-loaded adsorbents. Resources, Conservation and Recycling,181	https://www.scopus.com/record/display.url?eid=2-s2.0-85126771564&origin=resultslist	10.1016/j.resconrec.2022.106264	2-s2.0-85126771564
Chemical and Microbial Leaching of Valuable Metals from PCBs and Tantalum Capacitors of Spent Mobile Phones	Sikander, A.| Kelly, S.| Kuchta, K.| Sievers, A.| Willner, T.| Hursthouse, A.S.	2022	International Journal of Environmental Research and Public Health	5	Sikander, A., Kelly, S., Kuchta, K. and 3 more (...) (2022).Chemical and Microbial Leaching of Valuable Metals from PCBs and Tantalum Capacitors of Spent Mobile Phones. International Journal of Environmental Research and Public Health,19(16)	https://www.scopus.com/record/display.url?eid=2-s2.0-85137752607&origin=resultslist	10.3390/ijerph191610006	2-s2.0-85137752607
Bioleaching of copper from electronic waste using aspergillus niger	Sharada, H.M.| Abdel-Halim, S.A.| Hafez, M.A.| Ibrahim, I.A.| Elbarbary, T.A.| Abdel-Fatah, Y.	2022	Biointerface Research in Applied Chemistry	5	Sharada, H.M., Abdel-Halim, S.A., Hafez, M.A. and 3 more (...) (2022).Bioleaching of copper from electronic waste using aspergillus niger. Biointerface Research in Applied Chemistry,12(6) 8406-8425	https://www.scopus.com/record/display.url?eid=2-s2.0-85121123552&origin=resultslist	10.33263/BRIAC126.84068425	2-s2.0-85121123552
Can bioleaching of NIB magnets be an answer to the criticality of rare earths? An ex-ante Life Cycle Assessment and Material Flow Cost Accounting	Magrini, C.| Jagodzińska, K.	2022	Journal of Cleaner Production	5	Magrini, C., Jagodzińska, K. (2022).Can bioleaching of NIB magnets be an answer to the criticality of rare earths? An ex-ante Life Cycle Assessment and Material Flow Cost Accounting. Journal of Cleaner Production,365	https://www.scopus.com/record/display.url?eid=2-s2.0-85132505888&origin=resultslist	10.1016/j.jclepro.2022.132672	2-s2.0-85132505888
Evaluation of Different Amino Acids on Growth and Cyanide Production by Bacillus megaterium for Gold Recovery	Faraji, F.| Mahandra, H.| Ghahreman, A.	2022	Sustainability (Switzerland)	5	Faraji, F., Mahandra, H., Ghahreman, A. (2022).Evaluation of Different Amino Acids on Growth and Cyanide Production by Bacillus megaterium for Gold Recovery. Sustainability (Switzerland),14(15)	https://www.scopus.com/record/display.url?eid=2-s2.0-85137237205&origin=resultslist	10.3390/su14159639	2-s2.0-85137237205
An Fe(II)-oxidizing consortium from Wudalianchi volcano spring in Northeast China for bioleaching of Cu and Ni from printed circuit boards (PCBs) with the dominance of Acidithiobacillus spp.	Zhang, S.| Yang, J.| Dong, B.| Yang, J.| Pan, H.| Wang, W.| Yan, L.| Gu, J.-D.	2022	International Biodeterioration and Biodegradation	4	Zhang, S., Yang, J., Dong, B. and 5 more (...) (2022).An Fe(II)-oxidizing consortium from Wudalianchi volcano spring in Northeast China for bioleaching of Cu and Ni from printed circuit boards (PCBs) with the dominance of Acidithiobacillus spp.. International Biodeterioration and Biodegradation,167	https://www.scopus.com/record/display.url?eid=2-s2.0-85121247698&origin=resultslist	10.1016/j.ibiod.2021.105355	2-s2.0-85121247698
Bio-Assisted Leaching of Non-Ferrous Metals from Waste Printed Circuit Boards—Importance of Process Parameters	Vardanyan, A.| Vardanyan, N.| Aâtach, M.| Malavasi, P.| Gaydardzhiev, S.	2022	Metals	4	Vardanyan, A., Vardanyan, N., Aâtach, M. and 2 more (...) (2022).Bio-Assisted Leaching of Non-Ferrous Metals from Waste Printed Circuit Boards—Importance of Process Parameters. Metals,12(12)	https://www.scopus.com/record/display.url?eid=2-s2.0-85144959627&origin=resultslist	10.3390/met12122092	2-s2.0-85144959627
Frankia consortium extracts high-value metals from e-waste	Narayanasamy, M.| Dhanasekaran, D.| Thajuddin, N.	2022	Environmental Technology and Innovation	4	Narayanasamy, M., Dhanasekaran, D., Thajuddin, N. (2022).Frankia consortium extracts high-value metals from e-waste. Environmental Technology and Innovation,28	https://www.scopus.com/record/display.url?eid=2-s2.0-85129220380&origin=resultslist	10.1016/j.eti.2022.102564	2-s2.0-85129220380
Multi-Metal Mining from Waste Cell Phone Printed Circuit Boards using Lixiviant Produced by a Consortium of Acidophilic Iron Oxidizers	Thacker, S.C.| Nayak, N.S.| Tipre, D.R.| Dave, S.R.	2022	Environmental Engineering Science	4	Thacker, S.C., Nayak, N.S., Tipre, D.R. and 1 more (...) (2022).Multi-Metal Mining from Waste Cell Phone Printed Circuit Boards using Lixiviant Produced by a Consortium of Acidophilic Iron Oxidizers. Environmental Engineering Science,39(3) 287-295	https://www.scopus.com/record/display.url?eid=2-s2.0-85127618359&origin=resultslist	10.1089/ees.2020.0389	2-s2.0-85127618359
Extract of cassava waste as a lixiviant for gold leaching from electronic waste	Photharin, Y.| Wangngae, S.| Ngivprom, U.| Chansaenpak, K.| Kamkaew, A.| Lai, R.-Y.	2022	Green Chemistry Letters and Reviews	3	Photharin, Y., Wangngae, S., Ngivprom, U. and 3 more (...) (2022).Extract of cassava waste as a lixiviant for gold leaching from electronic waste. Green Chemistry Letters and Reviews,15(2) 436-447	https://www.scopus.com/record/display.url?eid=2-s2.0-85131531270&origin=resultslist	10.1080/17518253.2022.2085064	2-s2.0-85131531270
Marine Fungi as Potential Eco-Sustainable Resource for Precious Metals Recovery from Electronic Waste	Galasso, C.| Lekube, X.| Cancio, I.| Dell’Anno, A.| Brunet, C.| Sansone, C.| Tangherlini, M.	2022	Waste and Biomass Valorization	3	Galasso, C., Lekube, X., Cancio, I. and 4 more (...) (2022).Marine Fungi as Potential Eco-Sustainable Resource for Precious Metals Recovery from Electronic Waste. Waste and Biomass Valorization,13(2) 967-976	https://www.scopus.com/record/display.url?eid=2-s2.0-85115381108&origin=resultslist	10.1007/s12649-021-01587-8	2-s2.0-85115381108
Zn bio extraction from a zinc rich paint sludge by indigenous Pseudomonas aeruginosa	Honarjooy Barkusaraey, F.| Mafigholami, R.| Faezi Ghasemi, M.| Khayati, G.	2022	Chemical Engineering Communications	3	Honarjooy Barkusaraey, F., Mafigholami, R., Faezi Ghasemi, M. and 1 more (...) (2022).Zn bio extraction from a zinc rich paint sludge by indigenous Pseudomonas aeruginosa. Chemical Engineering Communications,209(10) 1397-1412	https://www.scopus.com/record/display.url?eid=2-s2.0-85114442001&origin=resultslist	10.1080/00986445.2021.1974410	2-s2.0-85114442001
A comparative review on recovery of heavy metals from printed circuit boards (PCB’S) by chemical and bio-leaching	Palanisamy, M.M.| Palaniyappan, A.| Myneni, V.R.| Kandasamy, K.| Veerappan, P.	2022	Journal of Ceramic Processing Research	2	Palanisamy, M.M., Palaniyappan, A., Myneni, V.R. and 2 more (...) (2022).A comparative review on recovery of heavy metals from printed circuit boards (PCB’S) by chemical and bio-leaching. Journal of Ceramic Processing Research,23(1) 90-98	https://www.scopus.com/record/display.url?eid=2-s2.0-85127325121&origin=resultslist	10.36410/jcpr.2022.23.1.90	2-s2.0-85127325121
Sequential biologically assisted extraction of Cu and Zn from printed circuit boards (PCB)	Vardanyan, A.| Vardanyan, N.| Abrahamyan, N.| Aatach, M.| Gaydardzhiev, S.	2022	International Journal of Environmental Studies	2	Vardanyan, A., Vardanyan, N., Abrahamyan, N. and 2 more (...) (2022).Sequential biologically assisted extraction of Cu and Zn from printed circuit boards (PCB). International Journal of Environmental Studies,	https://www.scopus.com/record/display.url?eid=2-s2.0-85141060748&origin=resultslist	10.1080/00207233.2022.2126122	2-s2.0-85141060748
LCD panels bioleaching with pure and mixed culture of Acidithiobacillus	Willner, J.| Fornalczyk, A.| Saternus, M.| Sedlakova-Kadukova, J.| Gajda, B.	2022	Physicochemical Problems of Mineral Processing	2	Willner, J., Fornalczyk, A., Saternus, M. and 2 more (...) (2022).LCD panels bioleaching with pure and mixed culture of Acidithiobacillus. Physicochemical Problems of Mineral Processing,58(1) 15-23	https://www.scopus.com/record/display.url?eid=2-s2.0-85130345670&origin=resultslist	10.37190/ppmp/143580	2-s2.0-85130345670
Evaluation of Aspergillus niger and Penicillium simplicissimum for their ability to leach Zn–Ni–Cu from waste mobile phone printed circuit boards	Arshadi, M.| Esmaeili, A.| Yaghmaei, S.| Arab, B.	2022	Journal of Material Cycles and Waste Management	2	Arshadi, M., Esmaeili, A., Yaghmaei, S. and 1 more (...) (2022).Evaluation of Aspergillus niger and Penicillium simplicissimum for their ability to leach Zn–Ni–Cu from waste mobile phone printed circuit boards. Journal of Material Cycles and Waste Management,24(1) 83-96	https://www.scopus.com/record/display.url?eid=2-s2.0-85115297415&origin=resultslist	10.1007/s10163-021-01299-0	2-s2.0-85115297415
The use of synthetic agonists of quorum sensing N- acyl homoserine lactone pathway improves the bioleaching ability in Acidithiobacillus and Pseudomonas bacteria	Caicedo, J.C.| Villamizar, S.| Orlandoni, G.	2022	PeerJ	2	Caicedo, J.C., Villamizar, S., Orlandoni, G. (2022).The use of synthetic agonists of quorum sensing N- acyl homoserine lactone pathway improves the bioleaching ability in Acidithiobacillus and Pseudomonas bacteria. PeerJ,10	https://www.scopus.com/record/display.url?eid=2-s2.0-85135895592&origin=resultslist	10.7717/peerj.13801	2-s2.0-85135895592
Electrochemical oxidation of copper-clad laminate for manufacturing printed circuit boards via bioleaching by the fungus Phanerochaete chrysosporium	Liu, Q.| Bai, J.| Li, R.| Gu, W.| Peng, S.| Wang, J.| Tang, Z.| Yu, C.	2022	Bioelectrochemistry	2	Liu, Q., Bai, J., Li, R. and 5 more (...) (2022).Electrochemical oxidation of copper-clad laminate for manufacturing printed circuit boards via bioleaching by the fungus Phanerochaete chrysosporium. Bioelectrochemistry,144	https://www.scopus.com/record/display.url?eid=2-s2.0-85122531434&origin=resultslist	10.1016/j.bioelechem.2021.108002	2-s2.0-85122531434
Metal Recovery from E-wastes	Hubau, A.| Bryan, C.G.	2022	Biomining Technologies: Extracting and Recovering Metals from Ores and Wastes	2	Hubau, A., Bryan, C.G. (2022).Metal Recovery from E-wastes. Biomining Technologies: Extracting and Recovering Metals from Ores and Wastes,229-259	https://www.scopus.com/record/display.url?eid=2-s2.0-85161944164&origin=resultslist	10.1007/978-3-031-05382-5_14	2-s2.0-85161944164
Scientific definition of hazardous wastes containing heavy metals and their resource utilization	Xin, B.| Wang, J.	2022	Chinese Journal of Environmental Engineering	1	Xin, B., Wang, J. (2022).Scientific definition of hazardous wastes containing heavy metals and their resource utilization. Chinese Journal of Environmental Engineering,16(1) 1-9	https://www.scopus.com/record/display.url?eid=2-s2.0-85124376848&origin=resultslist	10.12030/j.cjee.202111146	2-s2.0-85124376848
Microbial community and their role in bioremediation of polluted e-waste sites	Dey, S.| Shekhawat, M.S.| Pandey, D.K.| Ghorai, M.| Anand, U.| Hoda, M.| Bhattacharya, S.| Bhattacharjee, R.| Ghosh, A.| Nongdam, P.| Kumar, V.| Dey, A.	2022	Metagenomics to Bioremediation: Applications, Cutting Edge Tools, and Future Outlook	1	Dey, S., Shekhawat, M.S., Pandey, D.K. and 9 more (...) (2022).Microbial community and their role in bioremediation of polluted e-waste sites. Metagenomics to Bioremediation: Applications, Cutting Edge Tools, and Future Outlook,261-283	https://www.scopus.com/record/display.url?eid=2-s2.0-85142832345&origin=resultslist	10.1016/B978-0-323-96113-4.00006-8	2-s2.0-85142832345
Bioleaching of Heavy Metals by Streptomyces avermitilis – BBA4 Isolate from Coal Mine Soil of Tamil Nadu	Saravanan, T.G.| Loganathan, A.| Rajendran, G.| Vasanthakumar, R.K.| Ganapathy, K.	2022	Current Microbiology	1	Saravanan, T.G., Loganathan, A., Rajendran, G. and 2 more (...) (2022).Bioleaching of Heavy Metals by Streptomyces avermitilis – BBA4 Isolate from Coal Mine Soil of Tamil Nadu. Current Microbiology,79(10)	https://www.scopus.com/record/display.url?eid=2-s2.0-85136906820&origin=resultslist	10.1007/s00284-022-02996-1	2-s2.0-85136906820
Morphology, Phase and Chemical Analysis of Leachate after Bioleaching Metals from Printed Circuit Boards	Hyra, K.| Nuckowski, P.M.| Willner, J.| Suponik, T.| Franke, D.| Pawlyta, M.| Matus, K.| Kwaśny, W.	2022	Materials	1	Hyra, K., Nuckowski, P.M., Willner, J. and 5 more (...) (2022).Morphology, Phase and Chemical Analysis of Leachate after Bioleaching Metals from Printed Circuit Boards. Materials,15(13)	https://www.scopus.com/record/display.url?eid=2-s2.0-85132988557&origin=resultslist	10.3390/ma15134373	2-s2.0-85132988557
Bioleaching of Metals from Printed Circuit Boards	Pavithira, V.| Anchana Devi, C.| Pushpa, N.	2022	Nature Environment and Pollution Technology	0	Pavithira, V., Anchana Devi, C., Pushpa, N. (2022).Bioleaching of Metals from Printed Circuit Boards. Nature Environment and Pollution Technology,21(2) 599-606	https://www.scopus.com/record/display.url?eid=2-s2.0-85132864793&origin=resultslist	10.46488/NEPT.2022.V21I02.018	2-s2.0-85132864793
Bioleaching of Copper from Auto-Switch and Inverter Printed Circuit Board using Microbial Metabolites	Mistri, R.I.| Chaudhary, R.J.| Rathi, J.K.| Thackerand, S.C.| Tipre, D.R.	2022	Indian Journal of Environmental Protection	0	Mistri, R.I., Chaudhary, R.J., Rathi, J.K. and 2 more (...) (2022).Bioleaching of Copper from Auto-Switch and Inverter Printed Circuit Board using Microbial Metabolites. Indian Journal of Environmental Protection,42(10) 1202-1207	https://www.scopus.com/record/display.url?eid=2-s2.0-85148996184&origin=resultslist	-	2-s2.0-85148996184
Bioleaching of Valuable Metals from E-Waste	Manimaran, D.R.| Mithra, K.| Keerthana, M.| Priyamvatha, V.B.| Sivamani, S.	2022	AIP Conference Proceedings	0	Manimaran, D.R., Mithra, K., Keerthana, M. and 2 more (...) (2022).Bioleaching of Valuable Metals from E-Waste. AIP Conference Proceedings,2446	https://www.scopus.com/record/display.url?eid=2-s2.0-85144040651&origin=resultslist	10.1063/5.0108840	2-s2.0-85144040651
E-Waste Management: Rising Concern on Existing Problems, Modern Perspectives, and Innovative Solutions	Subramaniam, R.| Rajagopalan, K.| Mathews, M.G.R.| Selvan Christyraj, J.D.| Selvan Christyraj, J.R.S.	2022	Handbook of Solid Waste Management: Sustainability through Circular Economy	0	Subramaniam, R., Rajagopalan, K., Mathews, M.G.R. and 2 more (...) (2022).E-Waste Management: Rising Concern on Existing Problems, Modern Perspectives, and Innovative Solutions. Handbook of Solid Waste Management: Sustainability through Circular Economy,1573-1592	https://www.scopus.com/record/display.url?eid=2-s2.0-85159448685&origin=resultslist	10.1007/978-981-16-4230-2_115	2-s2.0-85159448685
Extended Spectrum Beta-Lactamase Expressing Chromobacterium sp. Dyh27s2016 Strain is Capable of Metal Leaching in Electronic Waste	Sandrasaigaran, P.| Palanisamy, T.| Sukalingam, R.| Murugan, S.	2022	Key Engineering Materials	0	Sandrasaigaran, P., Palanisamy, T., Sukalingam, R. and 1 more (...) (2022).Extended Spectrum Beta-Lactamase Expressing Chromobacterium sp. Dyh27s2016 Strain is Capable of Metal Leaching in Electronic Waste. Key Engineering Materials,937181-191	https://www.scopus.com/record/display.url?eid=2-s2.0-85146379538&origin=resultslist	10.4028/p-65o2dj	2-s2.0-85146379538
A review of the current progress in recycling technologies for gallium and rare earth elements from light-emitting diodes	de Oliveira, R.P.| Benvenuti, J.| Espinosa, D.C.R.	2021	Renewable and Sustainable Energy Reviews	47	de Oliveira, R.P., Benvenuti, J., Espinosa, D.C.R. (2021).A review of the current progress in recycling technologies for gallium and rare earth elements from light-emitting diodes. Renewable and Sustainable Energy Reviews,145	https://www.scopus.com/record/display.url?eid=2-s2.0-85104144208&origin=resultslist	10.1016/j.rser.2021.111090	2-s2.0-85104144208
Biological treatment, recovery, and recycling of metals from waste printed circuit boards	Goswami, S.| Kushwaha, A.| Goswami, L.| Singh, N.| Bhan, U.| Daverey, A.| Hussain, C.M.	2021	Environmental Management of Waste Electrical and Electronic Equipment	35	Goswami, S., Kushwaha, A., Goswami, L. and 4 more (...) (2021).Biological treatment, recovery, and recycling of metals from waste printed circuit boards. Environmental Management of Waste Electrical and Electronic Equipment,163-184	https://www.scopus.com/record/display.url?eid=2-s2.0-85115993926&origin=resultslist	10.1016/B978-0-12-822474-8.00009-X	2-s2.0-85115993926
Recovery of valuable metals from spent mobile phone printed circuit boards using biochar in indirect bioleaching	Kadivar, S.| Pourhossein, F.| Mousavi, S.M.	2021	Journal of Environmental Management	28	Kadivar, S., Pourhossein, F., Mousavi, S.M. (2021).Recovery of valuable metals from spent mobile phone printed circuit boards using biochar in indirect bioleaching. Journal of Environmental Management,280	https://www.scopus.com/record/display.url?eid=2-s2.0-85097465025&origin=resultslist	10.1016/j.jenvman.2020.111642	2-s2.0-85097465025
Closed-Loop Recycling of Copper from Waste Printed Circuit Boards Using Bioleaching and Electrowinning Processes	Baniasadi, M.| Graves, J.E.| Ray, D.A.| De Silva, A.L.| Renshaw, D.| Farnaud, S.	2021	Waste and Biomass Valorization	26	Baniasadi, M., Graves, J.E., Ray, D.A. and 3 more (...) (2021).Closed-Loop Recycling of Copper from Waste Printed Circuit Boards Using Bioleaching and Electrowinning Processes. Waste and Biomass Valorization,12(6) 3125-3136	https://www.scopus.com/record/display.url?eid=2-s2.0-85087345286&origin=resultslist	10.1007/s12649-020-01128-9	2-s2.0-85087345286
A Green and Sustainable Process for the Recovery of Gold from Low-Grade Sources Using Biogenic Cyanide Generated by Bacillus megaterium: A Comprehensive Study	Faraji, F.| Wang, J.| Mahandra, H.| Ghahreman, A.	2021	ACS Sustainable Chemistry and Engineering	21	Faraji, F., Wang, J., Mahandra, H. and 1 more (...) (2021).A Green and Sustainable Process for the Recovery of Gold from Low-Grade Sources Using Biogenic Cyanide Generated by Bacillus megaterium: A Comprehensive Study. ACS Sustainable Chemistry and Engineering,9(1) 236-245	https://www.scopus.com/record/display.url?eid=2-s2.0-85099119648&origin=resultslist	10.1021/acssuschemeng.0c06904	2-s2.0-85099119648
Extraction of valuable metals from discarded AMOLED displays in smartphones using Bacillus foraminis as an alkali-tolerant strain	Golzar-Ahmadi, M.| Mousavi, S.M.	2021	Waste Management	20	Golzar-Ahmadi, M., Mousavi, S.M. (2021).Extraction of valuable metals from discarded AMOLED displays in smartphones using Bacillus foraminis as an alkali-tolerant strain. Waste Management,131226-236	https://www.scopus.com/record/display.url?eid=2-s2.0-85108340945&origin=resultslist	10.1016/j.wasman.2021.06.006	2-s2.0-85108340945
A novel approach based on solvent displacement crystallisation for iron removal and copper recovery from solutions of semi-pilot scale bioleaching of WPCBs	Erust, C.| Akcil, A.| Tuncuk, A.| Deveci, H.| Yazici, E.Y.| Panda, S.	2021	Journal of Cleaner Production	18	Erust, C., Akcil, A., Tuncuk, A. and 3 more (...) (2021).A novel approach based on solvent displacement crystallisation for iron removal and copper recovery from solutions of semi-pilot scale bioleaching of WPCBs. Journal of Cleaner Production,294	https://www.scopus.com/record/display.url?eid=2-s2.0-85101424705&origin=resultslist	10.1016/j.jclepro.2021.126346	2-s2.0-85101424705
The brighter side of e-waste—a rich secondary source of metal	Tipre, D.R.| Khatri, B.R.| Thacker, S.C.| Dave, S.R.	2021	Environmental Science and Pollution Research	18	Tipre, D.R., Khatri, B.R., Thacker, S.C. and 1 more (...) (2021).The brighter side of e-waste—a rich secondary source of metal. Environmental Science and Pollution Research,28(9) 10503-10518	https://www.scopus.com/record/display.url?eid=2-s2.0-85099399745&origin=resultslist	10.1007/s11356-020-12022-1	2-s2.0-85099399745
Bioleaching of indium from waste LCD panels by Aspergillus niger: Method optimization and mechanism analysis	Cui, J.| Zhu, N.| Mao, F.| Wu, P.| Dang, Z.	2021	Science of the Total Environment	17	Cui, J., Zhu, N., Mao, F. and 2 more (...) (2021).Bioleaching of indium from waste LCD panels by Aspergillus niger: Method optimization and mechanism analysis. Science of the Total Environment,790	https://www.scopus.com/record/display.url?eid=2-s2.0-85107428805&origin=resultslist	10.1016/j.scitotenv.2021.148151	2-s2.0-85107428805
Bioleaching metals from waste electrical and electronic equipment (WEEE) by Aspergillus niger: a review	Li, J.| Xu, T.| Liu, J.| Wen, J.| Gong, S.	2021	Environmental Science and Pollution Research	17	Li, J., Xu, T., Liu, J. and 2 more (...) (2021).Bioleaching metals from waste electrical and electronic equipment (WEEE) by Aspergillus niger: a review. Environmental Science and Pollution Research,28(33) 44622-44637	https://www.scopus.com/record/display.url?eid=2-s2.0-85109335345&origin=resultslist	10.1007/s11356-021-15074-z	2-s2.0-85109335345
Novel green hybrid acidic-cyanide bioleaching applied for high recovery of precious and critical metals from spent light emitting diode lamps	Pourhossein, F.| Mousavi, S.M.| Beolchini, F.| Lo Martire, M.	2021	Journal of Cleaner Production	15	Pourhossein, F., Mousavi, S.M., Beolchini, F. and 1 more (...) (2021).Novel green hybrid acidic-cyanide bioleaching applied for high recovery of precious and critical metals from spent light emitting diode lamps. Journal of Cleaner Production,298	https://www.scopus.com/record/display.url?eid=2-s2.0-85103316327&origin=resultslist	10.1016/j.jclepro.2021.126714	2-s2.0-85103316327
Bioleaching of metals from waste printed circuit boards using bacterial isolates native to abandoned gold mine	Kumar, A.| Saini, H.S.| Şengör, S.| Sani, R.K.| Kumar, S.	2021	BioMetals	14	Kumar, A., Saini, H.S., Şengör, S. and 2 more (...) (2021).Bioleaching of metals from waste printed circuit boards using bacterial isolates native to abandoned gold mine. BioMetals,34(5) 1043-1058	https://www.scopus.com/record/display.url?eid=2-s2.0-85109262014&origin=resultslist	10.1007/s10534-021-00326-9	2-s2.0-85109262014
Bioleaching of E-Waste: Influence of Printed Circuit Boards on the Activity of Acidophilic Iron-Oxidizing Bacteria	Anaya-Garzon, J.| Hubau, A.| Joulian, C.| Guezennec, A.-G.	2021	Frontiers in Microbiology	12	Anaya-Garzon, J., Hubau, A., Joulian, C. and 1 more (...) (2021).Bioleaching of E-Waste: Influence of Printed Circuit Boards on the Activity of Acidophilic Iron-Oxidizing Bacteria. Frontiers in Microbiology,12	https://www.scopus.com/record/display.url?eid=2-s2.0-85114222233&origin=resultslist	10.3389/fmicb.2021.669738	2-s2.0-85114222233
Bioleaching of copper and nickel from mobile phone printed circuit board using Aspergillus fumigatus A2DS	Patel, F.| Lakshmi, B.	2021	Brazilian Journal of Microbiology	12	Patel, F., Lakshmi, B. (2021).Bioleaching of copper and nickel from mobile phone printed circuit board using Aspergillus fumigatus A2DS. Brazilian Journal of Microbiology,52(3) 1475-1487	https://www.scopus.com/record/display.url?eid=2-s2.0-85108538790&origin=resultslist	10.1007/s42770-021-00526-y	2-s2.0-85108538790
Bacterial leaching of copper, zinc, nickel and aluminum from discarded printed circuit boards using acidophilic bacteria	Arslan, V.	2021	Journal of Material Cycles and Waste Management	11	Arslan, V. (2021).Bacterial leaching of copper, zinc, nickel and aluminum from discarded printed circuit boards using acidophilic bacteria. Journal of Material Cycles and Waste Management,23(5) 2005-2015	https://www.scopus.com/record/display.url?eid=2-s2.0-85110633384&origin=resultslist	10.1007/s10163-021-01274-9	2-s2.0-85110633384
Green recovery of Cu-Ni-Fe from a mixture of spent PCBs using adapted A. ferrooxidans in a bubble column bioreactor	Arshadi, M.| Pourhossein, F.| Mousavi, S.M.| Yaghmaei, S.	2021	Separation and Purification Technology	10	Arshadi, M., Pourhossein, F., Mousavi, S.M. and 1 more (...) (2021).Green recovery of Cu-Ni-Fe from a mixture of spent PCBs using adapted A. ferrooxidans in a bubble column bioreactor. Separation and Purification Technology,272	https://www.scopus.com/record/display.url?eid=2-s2.0-85106279804&origin=resultslist	10.1016/j.seppur.2021.118701	2-s2.0-85106279804
Metal extraction and recovery from mobile phone PCBs by a combination of bioleaching and precipitation processes	Santaolalla, A.| Lens, P.N.L.| Barona, A.| Rojo, N.| Ocio, A.| Gallastegui, G.	2021	Minerals	10	Santaolalla, A., Lens, P.N.L., Barona, A. and 3 more (...) (2021).Metal extraction and recovery from mobile phone PCBs by a combination of bioleaching and precipitation processes. Minerals,11(9)	https://www.scopus.com/record/display.url?eid=2-s2.0-85114920643&origin=resultslist	10.3390/min11091004	2-s2.0-85114920643
Biohydrometallurgy: A sustainable approach for urban mining of metals and metal refining	Jadhao, P.R.| Mishra, S.| Pandey, A.| Pant, K.K.| Nigam, K.D.P.	2021	Catalysis for Clean Energy and Environmental Sustainability: Biomass Conversion and Green Chemistry - Volume 1	10	Jadhao, P.R., Mishra, S., Pandey, A. and 2 more (...) (2021).Biohydrometallurgy: A sustainable approach for urban mining of metals and metal refining. Catalysis for Clean Energy and Environmental Sustainability: Biomass Conversion and Green Chemistry - Volume 1,865-892	https://www.scopus.com/record/display.url?eid=2-s2.0-85122065926&origin=resultslist	10.1007/978-3-030-65017-9_27	2-s2.0-85122065926
Microbial processing of waste shredded pcbs for copper extraction cum separation—comparing the efficacy of bacterial and fungal leaching kinetics and yields	Abhilash| Tabassum, S.| Ghosh, A.| Meshram, P.| van Hullebusch, E.D.	2021	Metals	10	Abhilash, Tabassum, S., Ghosh, A. and 2 more (...) (2021).Microbial processing of waste shredded pcbs for copper extraction cum separation—comparing the efficacy of bacterial and fungal leaching kinetics and yields. Metals,11(2) 1-18	https://www.scopus.com/record/display.url?eid=2-s2.0-85100637760&origin=resultslist	10.3390/met11020317	2-s2.0-85100637760
Recovery of copper from Waste PCB boards using electrolysis	Choubey, S.| Goswami, P.| Gautam, S.	2021	Materials Today: Proceedings	9	Choubey, S., Goswami, P., Gautam, S. (2021).Recovery of copper from Waste PCB boards using electrolysis. Materials Today: Proceedings,422656-2659	https://www.scopus.com/record/display.url?eid=2-s2.0-85104025705&origin=resultslist	10.1016/j.matpr.2020.12.596	2-s2.0-85104025705
Bioleaching of critical metals from waste OLED touch screens using adapted acidophilic bacteria	Pourhossein, F.| Rezaei, O.| Mousavi, S.M.| Beolchini, F.	2021	Journal of Environmental Health Science and Engineering	9	Pourhossein, F., Rezaei, O., Mousavi, S.M. and 1 more (...) (2021).Bioleaching of critical metals from waste OLED touch screens using adapted acidophilic bacteria. Journal of Environmental Health Science and Engineering,19(1) 893-906	https://www.scopus.com/record/display.url?eid=2-s2.0-85105912657&origin=resultslist	10.1007/s40201-021-00657-2	2-s2.0-85105912657
Recovery of valuable metals from waste printed circuit boards using organic acids synthesised by Aspergillus niveus	Krishnamoorthy, S.| Ramakrishnan, G.| Dhandapani, B.	2021	IET Nanobiotechnology	7	Krishnamoorthy, S., Ramakrishnan, G., Dhandapani, B. (2021).Recovery of valuable metals from waste printed circuit boards using organic acids synthesised by Aspergillus niveus. IET Nanobiotechnology,15(2) 212-220	https://www.scopus.com/record/display.url?eid=2-s2.0-85105057916&origin=resultslist	10.1049/nbt2.12001	2-s2.0-85105057916
Bioleaching of End-of-Life Printed Circuit Boards: Mathematical Modeling and Kinetic Analysis	Becci, A.| Amato, A.| Rodríguez-Maroto, J.M.| Beolchini, F.	2021	Industrial and Engineering Chemistry Research	7	Becci, A., Amato, A., Rodríguez-Maroto, J.M. and 1 more (...) (2021).Bioleaching of End-of-Life Printed Circuit Boards: Mathematical Modeling and Kinetic Analysis. Industrial and Engineering Chemistry Research,60(11) 4261-4268	https://www.scopus.com/record/display.url?eid=2-s2.0-85103471170&origin=resultslist	10.1021/acs.iecr.0c05566	2-s2.0-85103471170
Development of Copper Nanoparticles from E-waste for Biomedical Applications	Mathew, A.A.| Parthasarathy, P.| Vivekanandan, S.	2021	Lecture Notes in Electrical Engineering	7	Mathew, A.A., Parthasarathy, P., Vivekanandan, S. (2021).Development of Copper Nanoparticles from E-waste for Biomedical Applications. Lecture Notes in Electrical Engineering,700703-715	https://www.scopus.com/record/display.url?eid=2-s2.0-85103470034&origin=resultslist	10.1007/978-981-15-8221-9_64	2-s2.0-85103470034
A review on chemical versus microbial leaching of electronic wastes with emphasis on base metal dissolution	Mishra, S.| Panda, S.| Akcil, A.| Dembele, S.| Agcasulu, I.	2021	Minerals	6	Mishra, S., Panda, S., Akcil, A. and 2 more (...) (2021).A review on chemical versus microbial leaching of electronic wastes with emphasis on base metal dissolution. Minerals,11(11)	https://www.scopus.com/record/display.url?eid=2-s2.0-85118747935&origin=resultslist	10.3390/min11111255	2-s2.0-85118747935
Likely scenarios in the microbial leaching of gold from refractory and non-refractory ores	Jorjani, E.	2021	Minerals Engineering	5	Jorjani, E. (2021).Likely scenarios in the microbial leaching of gold from refractory and non-refractory ores. Minerals Engineering,170	https://www.scopus.com/record/display.url?eid=2-s2.0-85111309345&origin=resultslist	10.1016/j.mineng.2021.107048	2-s2.0-85111309345
Influences of ferrous iron concentration and mixing speed on metal recovery from waste printed circuit boards using bio-Fenton process	Trivedi, A.| Hait, S.	2021	Journal of Environmental Chemical Engineering	5	Trivedi, A., Hait, S. (2021).Influences of ferrous iron concentration and mixing speed on metal recovery from waste printed circuit boards using bio-Fenton process. Journal of Environmental Chemical Engineering,9(6)	https://www.scopus.com/record/display.url?eid=2-s2.0-85116583704&origin=resultslist	10.1016/j.jece.2021.106460	2-s2.0-85116583704
Pretreatment of low-grade shredded dust e-waste to enhance silver recovery through biocyanidation by Pseudomonas balearica SAE1	Thakur, P.| Kumar, S.	2021	3 Biotech	5	Thakur, P., Kumar, S. (2021).Pretreatment of low-grade shredded dust e-waste to enhance silver recovery through biocyanidation by Pseudomonas balearica SAE1. 3 Biotech,11(11)	https://www.scopus.com/record/display.url?eid=2-s2.0-85116379833&origin=resultslist	10.1007/s13205-021-02977-4	2-s2.0-85116379833
Contenido bioleaching of metals from machining process wastes	Gómez-Ramírez, M.| Rivas-Castillo, A.M.| Moreno-Villanueva, F.| Rojas-Avelizapa, N.G.	2021	Revista Mexicana de Ingeniera Quimica	4	Gómez-Ramírez, M., Rivas-Castillo, A.M., Moreno-Villanueva, F. and 1 more (...) (2021).Contenido bioleaching of metals from machining process wastes. Revista Mexicana de Ingeniera Quimica,20(2) 751-759	https://www.scopus.com/record/display.url?eid=2-s2.0-85108082734&origin=resultslist	10.24275/rmiq/Bio2079	2-s2.0-85108082734
Influence of initial pH on bioleaching of selected metals from e-waste using Aspergillus niger	Trivedi, A.| Hait, S.	2021	Integrated Approaches Towards Solid Waste Management	3	Trivedi, A., Hait, S. (2021).Influence of initial pH on bioleaching of selected metals from e-waste using Aspergillus niger. Integrated Approaches Towards Solid Waste Management,225-231	https://www.scopus.com/record/display.url?eid=2-s2.0-85137630165&origin=resultslist	10.1007/978-3-030-70463-6_21	2-s2.0-85137630165
Stirred-tank leaching of coarse-grained waste, printed circuit boards with Acidithiobacillus ferrooxidans	Fu, K.| Tian, L.| Hou, P.| Long, M.| Chen, S.| Lin, H.	2021	Physicochemical Problems of Mineral Processing	2	Fu, K., Tian, L., Hou, P. and 3 more (...) (2021).Stirred-tank leaching of coarse-grained waste, printed circuit boards with Acidithiobacillus ferrooxidans. Physicochemical Problems of Mineral Processing,57(5) 153-163	https://www.scopus.com/record/display.url?eid=2-s2.0-85114864544&origin=resultslist	10.37190/PPMP/141558	2-s2.0-85114864544
Biohydrometallurgical methods and the processes involved in the bioleaching of WEEE	Minimol, M.| Vidya Shetty, K.| Saidutta, M.B.	2021	Environmental Management of Waste Electrical and Electronic Equipment	2	Minimol, M., Vidya Shetty, K., Saidutta, M.B. (2021).Biohydrometallurgical methods and the processes involved in the bioleaching of WEEE. Environmental Management of Waste Electrical and Electronic Equipment,89-107	https://www.scopus.com/record/display.url?eid=2-s2.0-85121099262&origin=resultslist	10.1016/B978-0-12-822474-8.00005-2	2-s2.0-85121099262
Milliampere-level direct current enhance cyanogenic capability of bacteria during the bioleaching of precious metals from waste printed circuit boards	Lin, M.| Yao, Z.| Zhu, J.| Tang, D.| Ruan, J.| Xu, Z.	2021	Journal of Cleaner Production	2	Lin, M., Yao, Z., Zhu, J. and 3 more (...) (2021).Milliampere-level direct current enhance cyanogenic capability of bacteria during the bioleaching of precious metals from waste printed circuit boards. Journal of Cleaner Production,320	https://www.scopus.com/record/display.url?eid=2-s2.0-85114192073&origin=resultslist	10.1016/j.jclepro.2021.128869	2-s2.0-85114192073
Hybrid bioleaching-an emerging technique for extraction of critical metals from WEEE	Kanaujia, K.| Trivedi, A.| Upvan, K.| Hait, S.	2021	Environmental Management of Waste Electrical and Electronic Equipment	2	Kanaujia, K., Trivedi, A., Upvan, K. and 1 more (...) (2021).Hybrid bioleaching-an emerging technique for extraction of critical metals from WEEE. Environmental Management of Waste Electrical and Electronic Equipment,109-123	https://www.scopus.com/record/display.url?eid=2-s2.0-85121787654&origin=resultslist	10.1016/B978-0-12-822474-8.00006-4	2-s2.0-85121787654
Isolation and Characterisation of Copper Leaching Microbes from Sanitary Landfill for E-waste Bioleaching	Razali, M.S.| Hara, H.| Riyadi, F.A.| Akhir, F.N.M.| Othman, N.| Yuzir, M.A.M.	2021	Journal of Advanced Research in Applied Sciences and Engineering Technology	2	Razali, M.S., Hara, H., Riyadi, F.A. and 3 more (...) (2021).Isolation and Characterisation of Copper Leaching Microbes from Sanitary Landfill for E-waste Bioleaching. Journal of Advanced Research in Applied Sciences and Engineering Technology,23(1) 56-66	https://www.scopus.com/record/display.url?eid=2-s2.0-85127740662&origin=resultslist	10.37934/araset.23.1.5666	2-s2.0-85127740662
Recovery of Precious Metals from Electronic and Other Secondary Solid Waste by Bioleaching Approach	Peter, D.| Sakayaraj, L.S.A.| Ranganathan, T.V.	2021	Biotechnology for Zero Waste: Emerging Waste Management Techniques	1	Peter, D., Sakayaraj, L.S.A., Ranganathan, T.V. (2021).Recovery of Precious Metals from Electronic and Other Secondary Solid Waste by Bioleaching Approach. Biotechnology for Zero Waste: Emerging Waste Management Techniques,207-218	https://www.scopus.com/record/display.url?eid=2-s2.0-85153818636&origin=resultslist	10.1002/9783527832064.ch14	2-s2.0-85153818636
Process engineering for bioleaching of metals from waste electrical and electronic equipment	Priya, A.| Hait, S.| Hussain, C.M.	2021	Environmental Management of Waste Electrical and Electronic Equipment	1	Priya, A., Hait, S., Hussain, C.M. (2021).Process engineering for bioleaching of metals from waste electrical and electronic equipment. Environmental Management of Waste Electrical and Electronic Equipment,185-202	https://www.scopus.com/record/display.url?eid=2-s2.0-85127725959&origin=resultslist	10.1016/B978-0-12-822474-8.00010-6	2-s2.0-85127725959
Improved sequential approach for hybrid bioleaching of metals from e-waste	Kanaujia, K.| Hait, S.	2021	Lecture Notes in Civil Engineering	1	Kanaujia, K., Hait, S. (2021).Improved sequential approach for hybrid bioleaching of metals from e-waste. Lecture Notes in Civil Engineering,93113-120	https://www.scopus.com/record/display.url?eid=2-s2.0-85091306983&origin=resultslist	10.1007/978-981-15-6887-9_13	2-s2.0-85091306983
Impact of Pulverization, Pretreatment and pH Regulation on Microbial Extraction of Metals from Waste Mobile Phone Printed Circuit Boards	Thacker, S.C.| Nayak, N.S.| Tipre, D.R.| Dave, S.R.	2021	Applied Biochemistry and Microbiology	1	Thacker, S.C., Nayak, N.S., Tipre, D.R. and 1 more (...) (2021).Impact of Pulverization, Pretreatment and pH Regulation on Microbial Extraction of Metals from Waste Mobile Phone Printed Circuit Boards. Applied Biochemistry and Microbiology,57(5) 675-682	https://www.scopus.com/record/display.url?eid=2-s2.0-85115668090&origin=resultslist	10.1134/S0003683821050173	2-s2.0-85115668090
Heavy metal extraction from e-waste through bioleaching: A promising ecofriendly approach	Venkatesa Prabhu, S.| Srinivasan, N.R.| Sintayehu Mekuria, H.	2021	Strategies and Tools for Pollutant Mitigation: Avenues to a Cleaner Environment	0	Venkatesa Prabhu, S., Srinivasan, N.R., Sintayehu Mekuria, H. (2021).Heavy metal extraction from e-waste through bioleaching: A promising ecofriendly approach. Strategies and Tools for Pollutant Mitigation: Avenues to a Cleaner Environment,291-307	https://www.scopus.com/record/display.url?eid=2-s2.0-85150020521&origin=resultslist	10.1007/978-3-030-63575-6_14	2-s2.0-85150020521
Metal mobilisation from obsolete pcb of mobile phones using chemolithotrophs	Sonawane, P.M.| Gupta, S.G.	2021	Ecological Engineering and Environmental Technology	0	Sonawane, P.M., Gupta, S.G. (2021).Metal mobilisation from obsolete pcb of mobile phones using chemolithotrophs. Ecological Engineering and Environmental Technology,22(6) 79-84	https://www.scopus.com/record/display.url?eid=2-s2.0-85117694520&origin=resultslist	10.12912/27197050/141536	2-s2.0-85117694520
Overview on electronic waste: Sources, current scenario and the management techniques	Chatterjee, A.| Abraham, J.| Abraham, J.	2021	Advances in Environmental Research. Volume 82	0	Chatterjee, A., Abraham, J., Abraham, J. (2021).Overview on electronic waste: Sources, current scenario and the management techniques. Advances in Environmental Research. Volume 82,153-178	https://www.scopus.com/record/display.url?eid=2-s2.0-85125214974&origin=resultslist	-	2-s2.0-85125214974
Kinetic studies on copper metal leaching from e-waste using organic acid	Prabhudev, C.| Shree Lakshmi, V.| Kavuri, N.C.| Shaik, E.A.	2021	IOP Conference Series: Earth and Environmental Science	0	Prabhudev, C., Shree Lakshmi, V., Kavuri, N.C. and 1 more (...) (2021).Kinetic studies on copper metal leaching from e-waste using organic acid. IOP Conference Series: Earth and Environmental Science,796(1)	https://www.scopus.com/record/display.url?eid=2-s2.0-85113151898&origin=resultslist	10.1088/1755-1315/796/1/012054	2-s2.0-85113151898
Extraction of Selected Metals from Waste Printed Circuit Boards by Bioleaching Acidophilic Bacteria	Hołda, A.| Krawczykowska, A.	2021	Inzynieria Mineralna	0	Hołda, A., Krawczykowska, A. (2021).Extraction of Selected Metals from Waste Printed Circuit Boards by Bioleaching Acidophilic Bacteria. Inzynieria Mineralna,1(1) 43-52	https://www.scopus.com/record/display.url?eid=2-s2.0-85123104619&origin=resultslist	10.29227/IM-2021-01-06	2-s2.0-85123104619
The hazards, treatment measures and sustainable development of electronic waste	He, Z.| Yue, Y.| Wang, Y.	2021	IOP Conference Series: Earth and Environmental Science	0	He, Z., Yue, Y., Wang, Y. (2021).The hazards, treatment measures and sustainable development of electronic waste. IOP Conference Series: Earth and Environmental Science,1011(1)	https://www.scopus.com/record/display.url?eid=2-s2.0-85128922826&origin=resultslist	10.1088/1755-1315/1011/1/012023	2-s2.0-85128922826
Advances in sustainable approaches to recover metals from e-waste-A review	Islam, A.| Ahmed, T.| Awual, M.R.| Rahman, A.| Sultana, M.| Aziz, A.A.| Monir, M.U.| Teo, S.H.| Hasan, M.	2020	Journal of Cleaner Production	273	Islam, A., Ahmed, T., Awual, M.R. and 6 more (...) (2020).Advances in sustainable approaches to recover metals from e-waste-A review. Journal of Cleaner Production,244	https://www.scopus.com/record/display.url?eid=2-s2.0-85073816818&origin=resultslist	10.1016/j.jclepro.2019.118815	2-s2.0-85073816818
E-waste in India at a glance: Current trends, regulations, challenges and management strategies	Arya, S.| Kumar, S.	2020	Journal of Cleaner Production	139	Arya, S., Kumar, S. (2020).E-waste in India at a glance: Current trends, regulations, challenges and management strategies. Journal of Cleaner Production,271	https://www.scopus.com/record/display.url?eid=2-s2.0-85089223430&origin=resultslist	10.1016/j.jclepro.2020.122707	2-s2.0-85089223430
Metal recovery from waste printed circuit boards: A review for current status and perspectives	Hao, J.| Wang, Y.| Wu, Y.| Guo, F.	2020	Resources, Conservation and Recycling	128	Hao, J., Wang, Y., Wu, Y. and 1 more (...) (2020).Metal recovery from waste printed circuit boards: A review for current status and perspectives. Resources, Conservation and Recycling,157	https://www.scopus.com/record/display.url?eid=2-s2.0-85080978054&origin=resultslist	10.1016/j.resconrec.2020.104787	2-s2.0-85080978054
Recovering full metallic resources from waste printed circuit boards: A refined review	Qiu, R.| Lin, M.| Ruan, J.| Fu, Y.| Hu, J.| Deng, M.| Tang, Y.| Qiu, R.	2020	Journal of Cleaner Production	122	Qiu, R., Lin, M., Ruan, J. and 5 more (...) (2020).Recovering full metallic resources from waste printed circuit boards: A refined review. Journal of Cleaner Production,244	https://www.scopus.com/record/display.url?eid=2-s2.0-85073729223&origin=resultslist	10.1016/j.jclepro.2019.118690	2-s2.0-85073729223
Emerging technologies for the recovery of rare earth elements (REEs) from the end-of-life electronic wastes: a review on progress, challenges, and perspectives	Ambaye, T.G.| Vaccari, M.| Castro, F.D.| Prasad, S.| Rtimi, S.	2020	Environmental Science and Pollution Research	72	Ambaye, T.G., Vaccari, M., Castro, F.D. and 2 more (...) (2020).Emerging technologies for the recovery of rare earth elements (REEs) from the end-of-life electronic wastes: a review on progress, challenges, and perspectives. Environmental Science and Pollution Research,27(29) 36052-36074	https://www.scopus.com/record/display.url?eid=2-s2.0-85087491024&origin=resultslist	10.1007/s11356-020-09630-2	2-s2.0-85087491024
Bioleaching: urban mining option to curb the menace of E-waste challenge	Arya, S.| Kumar, S.	2020	Bioengineered	66	Arya, S., Kumar, S. (2020).Bioleaching: urban mining option to curb the menace of E-waste challenge. Bioengineered,11(1) 640-660	https://www.scopus.com/record/display.url?eid=2-s2.0-85086547395&origin=resultslist	10.1080/21655979.2020.1775988	2-s2.0-85086547395
Sequential recovery of gold and copper from bioleached wastewater using ion exchange resins	Choi, J.-W.| Song, M.-H.| Bediako, J.K.| Yun, Y.-S.	2020	Environmental Pollution	64	Choi, J.-W., Song, M.-H., Bediako, J.K. and 1 more (...) (2020).Sequential recovery of gold and copper from bioleached wastewater using ion exchange resins. Environmental Pollution,266	https://www.scopus.com/record/display.url?eid=2-s2.0-85087874796&origin=resultslist	10.1016/j.envpol.2020.115167	2-s2.0-85087874796
Bioleaching of gold from waste printed circuit boards by alkali-tolerant Pseudomonas fluorescens	Li, J.| Wen, J.| Guo, Y.| An, N.| Liang, C.| Ge, Z.	2020	Hydrometallurgy	50	Li, J., Wen, J., Guo, Y. and 3 more (...) (2020).Bioleaching of gold from waste printed circuit boards by alkali-tolerant Pseudomonas fluorescens. Hydrometallurgy,194	https://www.scopus.com/record/display.url?eid=2-s2.0-85083494637&origin=resultslist	10.1016/j.hydromet.2020.105260	2-s2.0-85083494637
Recovery of metals in a double-stage continuous bioreactor for acidic bioleaching of printed circuit boards (PCBs)	Hubau, A.| Minier, M.| Chagnes, A.| Joulian, C.| Silvente, C.| Guezennec, A.-G.	2020	Separation and Purification Technology	49	Hubau, A., Minier, M., Chagnes, A. and 3 more (...) (2020).Recovery of metals in a double-stage continuous bioreactor for acidic bioleaching of printed circuit boards (PCBs). Separation and Purification Technology,238	https://www.scopus.com/record/display.url?eid=2-s2.0-85077649549&origin=resultslist	10.1016/j.seppur.2019.116481	2-s2.0-85077649549
Ultrasound-assisted nitric acid pretreatment for enhanced biorecovery of platinum group metals from spent automotive catalyst	Karim, S.| Ting, Y.-P.	2020	Journal of Cleaner Production	44	Karim, S., Ting, Y.-P. (2020).Ultrasound-assisted nitric acid pretreatment for enhanced biorecovery of platinum group metals from spent automotive catalyst. Journal of Cleaner Production,255	https://www.scopus.com/record/display.url?eid=2-s2.0-85078229854&origin=resultslist	10.1016/j.jclepro.2020.120199	2-s2.0-85078229854
Bioleaching assisted foam fractionation for recovery of gold from the printed circuit boards of discarded cellphone	Zhou, G.| Zhang, H.| Yang, W.| Wu, Z.| Liu, W.| Yang, C.	2020	Waste Management	41	Zhou, G., Zhang, H., Yang, W. and 3 more (...) (2020).Bioleaching assisted foam fractionation for recovery of gold from the printed circuit boards of discarded cellphone. Waste Management,101200-209	https://www.scopus.com/record/display.url?eid=2-s2.0-85073121373&origin=resultslist	10.1016/j.wasman.2019.10.016	2-s2.0-85073121373
Bioleaching of metals from wastes and low-grade sources by HCN-forming microorganisms	Faramarzi, M.A.| Mogharabi-Manzari, M.| Brandl, H.	2020	Hydrometallurgy	41	Faramarzi, M.A., Mogharabi-Manzari, M., Brandl, H. (2020).Bioleaching of metals from wastes and low-grade sources by HCN-forming microorganisms. Hydrometallurgy,191	https://www.scopus.com/record/display.url?eid=2-s2.0-85076513414&origin=resultslist	10.1016/j.hydromet.2019.105228	2-s2.0-85076513414
Biometallurgical recovery of metals from waste printed circuit boards using pure and mixed strains of Acidithiobacillus ferrooxidans and Acidiphilium acidophilum	Priya, A.| Hait, S.	2020	Process Safety and Environmental Protection	40	Priya, A., Hait, S. (2020).Biometallurgical recovery of metals from waste printed circuit boards using pure and mixed strains of Acidithiobacillus ferrooxidans and Acidiphilium acidophilum. Process Safety and Environmental Protection,143262-272	https://www.scopus.com/record/display.url?eid=2-s2.0-85087782305&origin=resultslist	10.1016/j.psep.2020.06.042	2-s2.0-85087782305
Biotechnological recycling of critical metals from waste printed circuit boards	Srivastava, R.R.| Ilyas, S.| Kim, H.| Choi, S.| Trinh, H.B.| Ghauri, M.A.| Ilyas, N.	2020	Journal of Chemical Technology and Biotechnology	39	Srivastava, R.R., Ilyas, S., Kim, H. and 4 more (...) (2020).Biotechnological recycling of critical metals from waste printed circuit boards. Journal of Chemical Technology and Biotechnology,95(11) 2796-2810	https://www.scopus.com/record/display.url?eid=2-s2.0-85086442423&origin=resultslist	10.1002/jctb.6469	2-s2.0-85086442423
Optimisation of biohydrometallurgical batch reactor process for copper extraction and recovery from non-pulverized waste printed circuit boards	Sodha, A.B.| Tipre, D.R.| Dave, S.R.	2020	Hydrometallurgy	39	Sodha, A.B., Tipre, D.R., Dave, S.R. (2020).Optimisation of biohydrometallurgical batch reactor process for copper extraction and recovery from non-pulverized waste printed circuit boards. Hydrometallurgy,191	https://www.scopus.com/record/display.url?eid=2-s2.0-85074661405&origin=resultslist	10.1016/j.hydromet.2019.105170	2-s2.0-85074661405
An innovative biotechnology for metal recovery from printed circuit boards	Becci, A.| Amato, A.| Fonti, V.| Karaj, D.| Beolchini, F.	2020	Resources, Conservation and Recycling	38	Becci, A., Amato, A., Fonti, V. and 2 more (...) (2020).An innovative biotechnology for metal recovery from printed circuit boards. Resources, Conservation and Recycling,153	https://www.scopus.com/record/display.url?eid=2-s2.0-85074368412&origin=resultslist	10.1016/j.resconrec.2019.104549	2-s2.0-85074368412
Optimized bioleaching of copper by indigenous cyanogenic bacteria isolated from the landfill of e-waste	Arab, B.| Hassanpour, F.| Arshadi, M.| Yaghmaei, S.| Hamedi, J.	2020	Journal of Environmental Management	36	Arab, B., Hassanpour, F., Arshadi, M. and 2 more (...) (2020).Optimized bioleaching of copper by indigenous cyanogenic bacteria isolated from the landfill of e-waste. Journal of Environmental Management,261	https://www.scopus.com/record/display.url?eid=2-s2.0-85078482447&origin=resultslist	10.1016/j.jenvman.2020.110124	2-s2.0-85078482447
Potential of metals leaching from printed circuit boards with biological and chemical lixiviants	Van Yken, J.| Cheng, K.Y.| Boxall, N.J.| Nikoloski, A.N.| Moheimani, N.| Valix, M.| Sahajwalla, V.| Kaksonen, A.H.	2020	Hydrometallurgy	34	Van Yken, J., Cheng, K.Y., Boxall, N.J. and 5 more (...) (2020).Potential of metals leaching from printed circuit boards with biological and chemical lixiviants. Hydrometallurgy,196	https://www.scopus.com/record/display.url?eid=2-s2.0-85089473387&origin=resultslist	10.1016/j.hydromet.2020.105433	2-s2.0-85089473387
Simultaneously enhanced Cu bioleaching from E-wastes and recovered Cu ions by direct current electric field in a bioelectrical reactor	Wei, X.| Liu, D.| Huang, W.| Huang, W.| Lei, Z.	2020	Bioresource Technology	32	Wei, X., Liu, D., Huang, W. and 2 more (...) (2020).Simultaneously enhanced Cu bioleaching from E-wastes and recovered Cu ions by direct current electric field in a bioelectrical reactor. Bioresource Technology,298	https://www.scopus.com/record/display.url?eid=2-s2.0-85076530656&origin=resultslist	10.1016/j.biortech.2019.122566	2-s2.0-85076530656
Recovery of Gold and Other Precious Metal Resources from Environmental Polluted E-waste Printed Circuit Board by Bioleaching Frankia	Marappa, N.| Ramachandran, L.| Dharumadurai, D.| Nooruddin, T.	2020	International Journal of Environmental Research	32	Marappa, N., Ramachandran, L., Dharumadurai, D. and 1 more (...) (2020).Recovery of Gold and Other Precious Metal Resources from Environmental Polluted E-waste Printed Circuit Board by Bioleaching Frankia. International Journal of Environmental Research,14(2) 165-176	https://www.scopus.com/record/display.url?eid=2-s2.0-85081714266&origin=resultslist	10.1007/s41742-020-00254-5	2-s2.0-85081714266
Biohydrometallurgy as an environmentally friendly approach in metals recovery from electrical waste: A review	Habibi, A.| Shamshiri Kourdestani, S.| Hadadi, M.	2020	Waste Management and Research	31	Habibi, A., Shamshiri Kourdestani, S., Hadadi, M. (2020).Biohydrometallurgy as an environmentally friendly approach in metals recovery from electrical waste: A review. Waste Management and Research,38(3) 232-244	https://www.scopus.com/record/display.url?eid=2-s2.0-85077682115&origin=resultslist	10.1177/0734242X19895321	2-s2.0-85077682115
Biohydrometallurgical processes for the recovery of precious and base metals from waste electrical and electronic equipments: Current trends and perspectives	Desmarais, M.| Pirade, F.| Zhang, J.| Rene, E.R.	2020	Bioresource Technology Reports	24	Desmarais, M., Pirade, F., Zhang, J. and 1 more (...) (2020).Biohydrometallurgical processes for the recovery of precious and base metals from waste electrical and electronic equipments: Current trends and perspectives. Bioresource Technology Reports,11	https://www.scopus.com/record/display.url?eid=2-s2.0-85090158583&origin=resultslist	10.1016/j.biteb.2020.100526	2-s2.0-85090158583
Intensified acidophilic bioleaching of multi-metals from waste printed circuit boards (WPCBs) of spent mobile phones	Erust, C.| Akcil, A.| Tuncuk, A.| Panda, S.	2020	Journal of Chemical Technology and Biotechnology	23	Erust, C., Akcil, A., Tuncuk, A. and 1 more (...) (2020).Intensified acidophilic bioleaching of multi-metals from waste printed circuit boards (WPCBs) of spent mobile phones. Journal of Chemical Technology and Biotechnology,95(8) 2272-2285	https://www.scopus.com/record/display.url?eid=2-s2.0-85083331498&origin=resultslist	10.1002/jctb.6417	2-s2.0-85083331498
Elemental Copper Recovery from e-Wastes Mediated with a Two-Step Bioleaching Process	Benzal, E.| Solé, M.| Lao, C.| Gamisans, X.| Dorado, A.D.	2020	Waste and Biomass Valorization	22	Benzal, E., Solé, M., Lao, C. and 2 more (...) (2020).Elemental Copper Recovery from e-Wastes Mediated with a Two-Step Bioleaching Process. Waste and Biomass Valorization,11(10) 5457-5465	https://www.scopus.com/record/display.url?eid=2-s2.0-85082931024&origin=resultslist	10.1007/s12649-020-01040-2	2-s2.0-85082931024
Comparison and optimization of the bio-cyanidation potentials of B. megaterium and P. aeruginosa for extracting gold from an oxidized copper-gold ore in the presence of residual glycine	Gorji, M.| Hosseini, M.R.| Ahmadi, A.	2020	Hydrometallurgy	21	Gorji, M., Hosseini, M.R., Ahmadi, A. (2020).Comparison and optimization of the bio-cyanidation potentials of B. megaterium and P. aeruginosa for extracting gold from an oxidized copper-gold ore in the presence of residual glycine. Hydrometallurgy,191	https://www.scopus.com/record/display.url?eid=2-s2.0-85076249813&origin=resultslist	10.1016/j.hydromet.2019.105218	2-s2.0-85076249813
Bioleaching of gold from sulfidic gold ore concentrate and electronic waste by roseovarius tolerans and roseovarius mucosus	Kudpeng, K.| Bohu, T.| Morris, C.| Thiravetyan, P.| Kaksonen, A.H.	2020	Microorganisms	19	Kudpeng, K., Bohu, T., Morris, C. and 2 more (...) (2020).Bioleaching of gold from sulfidic gold ore concentrate and electronic waste by roseovarius tolerans and roseovarius mucosus. Microorganisms,8(11) 1-16	https://www.scopus.com/record/display.url?eid=2-s2.0-85096618972&origin=resultslist	10.3390/microorganisms8111783	2-s2.0-85096618972
Bioleaching of copper from large printed circuit boards for synthesis of organic-inorganic hybrid	Chandane, P.| Jori, C.| Chaudhari, H.| Bhapkar, S.| Deshmukh, S.| Jadhav, U.	2020	Environmental Science and Pollution Research	18	Chandane, P., Jori, C., Chaudhari, H. and 3 more (...) (2020).Bioleaching of copper from large printed circuit boards for synthesis of organic-inorganic hybrid. Environmental Science and Pollution Research,27(6) 5797-5808	https://www.scopus.com/record/display.url?eid=2-s2.0-85077060510&origin=resultslist	10.1007/s11356-019-07244-x	2-s2.0-85077060510
Advances in bioleaching of copper and nickel from electronic waste using Acidithiobacillus ferrooxidans: evaluating daily pH adjustment	Arshadi, M.| Yaghmaei, S.	2020	Chemical Papers	18	Arshadi, M., Yaghmaei, S. (2020).Advances in bioleaching of copper and nickel from electronic waste using Acidithiobacillus ferrooxidans: evaluating daily pH adjustment. Chemical Papers,74(7) 2211-2227	https://www.scopus.com/record/display.url?eid=2-s2.0-85078453438&origin=resultslist	10.1007/s11696-020-01055-y	2-s2.0-85078453438
A novel method of utilizing waste Printed Circuit Board for the preparation of Fibre Reinforced Polymer	Senophiyah-Mary, J.| Loganath, R.	2020	Journal of Cleaner Production	16	Senophiyah-Mary, J., Loganath, R. (2020).A novel method of utilizing waste Printed Circuit Board for the preparation of Fibre Reinforced Polymer. Journal of Cleaner Production,246	https://www.scopus.com/record/display.url?eid=2-s2.0-85074693751&origin=resultslist	10.1016/j.jclepro.2019.119063	2-s2.0-85074693751
Copper Recovery from PCBs by Acidithiobacillus ferrooxidans: Toxicity of Bioleached Metals on Biological Activity	Benzal, E.| Cano, A.| Solé, M.| Lao-Luque, C.| Gamisans, X.| Dorado, A.D.	2020	Waste and Biomass Valorization	16	Benzal, E., Cano, A., Solé, M. and 3 more (...) (2020).Copper Recovery from PCBs by Acidithiobacillus ferrooxidans: Toxicity of Bioleached Metals on Biological Activity. Waste and Biomass Valorization,11(10) 5483-5492	https://www.scopus.com/record/display.url?eid=2-s2.0-85083213743&origin=resultslist	10.1007/s12649-020-01036-y	2-s2.0-85083213743
Investigating critical parameters for bioremoval of heavy metals from computer printed circuit boards using the fungus Aspergillus niger	Arshadi, M.| Esmaeili, A.| Yaghmaei, S.	2020	Hydrometallurgy	15	Arshadi, M., Esmaeili, A., Yaghmaei, S. (2020).Investigating critical parameters for bioremoval of heavy metals from computer printed circuit boards using the fungus Aspergillus niger. Hydrometallurgy,197	https://www.scopus.com/record/display.url?eid=2-s2.0-85090337138&origin=resultslist	10.1016/j.hydromet.2020.105464	2-s2.0-85090337138
Biodismantling, a novel application of bioleaching in recycling of electronic wastes	Monneron-Enaud, B.| Wiche, O.| Schlömann, M.	2020	Recycling	14	Monneron-Enaud, B., Wiche, O., Schlömann, M. (2020).Biodismantling, a novel application of bioleaching in recycling of electronic wastes. Recycling,5(3) 1-14	https://www.scopus.com/record/display.url?eid=2-s2.0-85091626184&origin=resultslist	10.3390/recycling5030022	2-s2.0-85091626184
Development and evolution of biocyanidation in metal recovery from solid waste: a review	Vakilchap, F.| Mousavi, S.M.| Baniasadi, M.| Farnaud, S.	2020	Reviews in Environmental Science and Biotechnology	14	Vakilchap, F., Mousavi, S.M., Baniasadi, M. and 1 more (...) (2020).Development and evolution of biocyanidation in metal recovery from solid waste: a review. Reviews in Environmental Science and Biotechnology,19(3) 509-530	https://www.scopus.com/record/display.url?eid=2-s2.0-85089104122&origin=resultslist	10.1007/s11157-020-09544-y	2-s2.0-85089104122
Bioleaching of Selected Metals from E-Waste Using Pure and Mixed Cultures of Aspergillus Species	Trivedi, A.| Hait, S.	2020	Energy, Environment, and Sustainability	13	Trivedi, A., Hait, S. (2020).Bioleaching of Selected Metals from E-Waste Using Pure and Mixed Cultures of Aspergillus Species. Energy, Environment, and Sustainability,271-280	https://www.scopus.com/record/display.url?eid=2-s2.0-85090538470&origin=resultslist	10.1007/978-981-15-0540-9_13	2-s2.0-85090538470
Effect of graphite on copper bioleaching fromwaste printed circuit boards	Tong, L.| Zhao, Q.| Kamali, A.R.| Sand, W.| Yang, H.	2020	Minerals	11	Tong, L., Zhao, Q., Kamali, A.R. and 2 more (...) (2020).Effect of graphite on copper bioleaching fromwaste printed circuit boards. Minerals,10(1)	https://www.scopus.com/record/display.url?eid=2-s2.0-85085562098&origin=resultslist	10.3390/min10010079	2-s2.0-85085562098
Biotechnology for metal recovery from end-of-life printed circuit boards with Aspergillus niger	Becci, A.| Karaj, D.| Merli, G.| Beolchini, F.	2020	Sustainability (Switzerland)	11	Becci, A., Karaj, D., Merli, G. and 1 more (...) (2020).Biotechnology for metal recovery from end-of-life printed circuit boards with Aspergillus niger. Sustainability (Switzerland),12(16)	https://www.scopus.com/record/display.url?eid=2-s2.0-85089816022&origin=resultslist	10.3390/su12166482	2-s2.0-85089816022
Mechanism of Gold Cyanidation in Bioleaching of Precious Metals from Waste Printed Circuit Boards	Lin, M.| Huang, Z.| Yuan, Z.| Fu, Y.| Hu, J.| Xu, Z.| Ruan, J.	2020	ACS Sustainable Chemistry and Engineering	9	Lin, M., Huang, Z., Yuan, Z. and 4 more (...) (2020).Mechanism of Gold Cyanidation in Bioleaching of Precious Metals from Waste Printed Circuit Boards. ACS Sustainable Chemistry and Engineering,8(51) 18975-18981	https://www.scopus.com/record/display.url?eid=2-s2.0-85097782512&origin=resultslist	10.1021/acssuschemeng.0c06822	2-s2.0-85097782512
Leaching of Mercury from Contaminated Solid Waste: A Mini-Review	Xie, F.| Dong, K.| Wang, W.| Asselin, E.	2020	Mineral Processing and Extractive Metallurgy Review	9	Xie, F., Dong, K., Wang, W. and 1 more (...) (2020).Leaching of Mercury from Contaminated Solid Waste: A Mini-Review. Mineral Processing and Extractive Metallurgy Review,41(3) 187-197	https://www.scopus.com/record/display.url?eid=2-s2.0-85080146633&origin=resultslist	10.1080/08827508.2019.1634562	2-s2.0-85080146633
Role of humic acid in bioleaching of copper from waste computer motherboards	Zhao, Q.| Tong, L.| Kamali, A.R.| Sand, W.| Yang, H.	2020	Hydrometallurgy	9	Zhao, Q., Tong, L., Kamali, A.R. and 2 more (...) (2020).Role of humic acid in bioleaching of copper from waste computer motherboards. Hydrometallurgy,197	https://www.scopus.com/record/display.url?eid=2-s2.0-85091193423&origin=resultslist	10.1016/j.hydromet.2020.105437	2-s2.0-85091193423
Acid catalysis coupling bioleaching for enhancement of metals removal from waste resin powder	Liu, R.| Wang, W.| Zhou, W.| cheng, H.| Zhou, H.	2020	Journal of Cleaner Production	7	Liu, R., Wang, W., Zhou, W. and 2 more (...) (2020).Acid catalysis coupling bioleaching for enhancement of metals removal from waste resin powder. Journal of Cleaner Production,247	https://www.scopus.com/record/display.url?eid=2-s2.0-85075342123&origin=resultslist	10.1016/j.jclepro.2019.119130	2-s2.0-85075342123
Acidithiobacillus thiooxidans DSM 26636: An alternative for the bioleaching of metallic burrs	Marlenne, G.-R.| Fernanda, M.-V.| Rojas-Avelizapa Norma, G.	2020	Catalysts	6	Marlenne, G.-R., Fernanda, M.-V., Rojas-Avelizapa Norma, G. (2020).Acidithiobacillus thiooxidans DSM 26636: An alternative for the bioleaching of metallic burrs. Catalysts,10(11) 1-11	https://www.scopus.com/record/display.url?eid=2-s2.0-85094809067&origin=resultslist	10.3390/catal10111230	2-s2.0-85094809067
Sustainable metal extraction from waste streams	Chauhan, G.| Kaur, P.J.| Pant, K.K.| Nigam, K.D.P.	2020	Sustainable Metal Extraction from Waste Streams	5	Chauhan, G., Kaur, P.J., Pant, K.K. and 1 more (...) (2020).Sustainable metal extraction from waste streams. Sustainable Metal Extraction from Waste Streams,1-279	https://www.scopus.com/record/display.url?eid=2-s2.0-85099774522&origin=resultslist	10.1002/9783527826704	2-s2.0-85099774522
Bioleaching of waste mobile phone printed circuit board in controlled redox potential compared to non-controlled redox potential	Garg, H.| Nagar, N.| Ansari, M.N.| Ellamparuthy, G.| Angadi, S.I.| Akcil, A.| Gahan, C.S.	2020	International Journal of Environmental Science and Technology	4	Garg, H., Nagar, N., Ansari, M.N. and 4 more (...) (2020).Bioleaching of waste mobile phone printed circuit board in controlled redox potential compared to non-controlled redox potential. International Journal of Environmental Science and Technology,17(6) 3165-3176	https://www.scopus.com/record/display.url?eid=2-s2.0-85073996507&origin=resultslist	10.1007/s13762-019-02540-y	2-s2.0-85073996507
Neural network prediction of bioleaching of metals from waste computer printed circuit boards using Levenberg-Marquardt algorithm	Annamalai, M.| Gurumurthy, K.	2020	Computational Intelligence	4	Annamalai, M., Gurumurthy, K. (2020).Neural network prediction of bioleaching of metals from waste computer printed circuit boards using Levenberg-Marquardt algorithm. Computational Intelligence,36(4) 1548-1568	https://www.scopus.com/record/display.url?eid=2-s2.0-85096509556&origin=resultslist	10.1111/coin.12288	2-s2.0-85096509556
Process engineering aspects in bioleaching of metals from electronic waste	Minimol, M.| Shetty K, V.| Saidutta, M.B.	2020	Handbook of Environmental Chemistry	3	Minimol, M., Shetty K, V., Saidutta, M.B. (2020).Process engineering aspects in bioleaching of metals from electronic waste. Handbook of Environmental Chemistry,10427-44	https://www.scopus.com/record/display.url?eid=2-s2.0-85091704007&origin=resultslist	10.1007/698_2020_575	2-s2.0-85091704007
A novel process for the biological detoxification of non-metal residue from waste copper clad laminate treatment: From lab to pilot scale	Zhou, W.| Chen, Y.| Cheng, H.| Liu, X.| Tian, Z.| Zhang, L.| Kang, X.| Ge, Y.| Peng, J.| Sun, J.| Wen, Y.| Wang, W.| Zhou, H.	2020	Journal of Cleaner Production	3	Zhou, W., Chen, Y., Cheng, H. and 10 more (...) (2020).A novel process for the biological detoxification of non-metal residue from waste copper clad laminate treatment: From lab to pilot scale. Journal of Cleaner Production,255	https://www.scopus.com/record/display.url?eid=2-s2.0-85078468769&origin=resultslist	10.1016/j.jclepro.2020.120116	2-s2.0-85078468769
Bioleaching of selected metals from waste printed circuit boards by fungs	Hołda, A.| Krawczykowska, A.	2020	Inzynieria Mineralna	2	Hołda, A., Krawczykowska, A. (2020).Bioleaching of selected metals from waste printed circuit boards by fungs. Inzynieria Mineralna,2(2) 161-169	https://www.scopus.com/record/display.url?eid=2-s2.0-85105524909&origin=resultslist	10.29227/IM-2020-02-57	2-s2.0-85105524909
Comparison of three culture media for one-step and two-step bioleaching of nickel and cadmium from spent Ni-Cd batteries by Aspergillus niger	Netpae, T.| Suckley, S.	2020	Advances in Environmental Technology	2	Netpae, T., Suckley, S. (2020).Comparison of three culture media for one-step and two-step bioleaching of nickel and cadmium from spent Ni-Cd batteries by Aspergillus niger. Advances in Environmental Technology,6(3) 167-172	https://www.scopus.com/record/display.url?eid=2-s2.0-85111071038&origin=resultslist	10.22104/AET.2021.4759.1286	2-s2.0-85111071038
AI based sustainable approach for metal extraction from e-waste: A comprehensive literature review	Choubey, S.| Goswami, P.| Gautam, S.	2020	Proceedings of the 3rd International Conference on Intelligent Sustainable Systems, ICISS 2020	1	Choubey, S., Goswami, P., Gautam, S. (2020).AI based sustainable approach for metal extraction from e-waste: A comprehensive literature review. Proceedings of the 3rd International Conference on Intelligent Sustainable Systems, ICISS 2020,1445-1449	https://www.scopus.com/record/display.url?eid=2-s2.0-85100739527&origin=resultslist	10.1109/ICISS49785.2020.9316121	2-s2.0-85100739527
Advances in bioleaching as a sustainable method for metal recovery from e-waste: A review	Baniasadi, M.| Vakilchap, F.| Bahaloo-Horeh, N.| Mousavi, S.M.| Farnaud, S.	2019	Journal of Industrial and Engineering Chemistry	160	Baniasadi, M., Vakilchap, F., Bahaloo-Horeh, N. and 2 more (...) (2019).Advances in bioleaching as a sustainable method for metal recovery from e-waste: A review. Journal of Industrial and Engineering Chemistry,7675-90	https://www.scopus.com/record/display.url?eid=2-s2.0-85065016217&origin=resultslist	10.1016/j.jiec.2019.03.047	2-s2.0-85065016217
Thiourea bioleaching for gold recycling from e-waste	Rizki, I.N.| Tanaka, Y.| Okibe, N.	2019	Waste Management	51	Rizki, I.N., Tanaka, Y., Okibe, N. (2019).Thiourea bioleaching for gold recycling from e-waste. Waste Management,84158-165	https://www.scopus.com/record/display.url?eid=2-s2.0-85057201335&origin=resultslist	10.1016/j.wasman.2018.11.021	2-s2.0-85057201335
Improved bioleaching efficiency of metals from waste printed circuit boards by mechanical activation	Gu, W.| Bai, J.| Lu, L.| Zhuang, X.| Zhao, J.| Yuan, W.| Zhang, C.| Wang, J.	2019	Waste Management	46	Gu, W., Bai, J., Lu, L. and 5 more (...) (2019).Improved bioleaching efficiency of metals from waste printed circuit boards by mechanical activation. Waste Management,9821-28	https://www.scopus.com/record/display.url?eid=2-s2.0-85070517987&origin=resultslist	10.1016/j.wasman.2019.08.013	2-s2.0-85070517987
Microbial Bioleaching of Ag, Au and Cu from Printed Circuit Boards of Mobile Phones	Díaz-Martínez, M.E.| Argumedo-Delira, R.| Sánchez-Viveros, G.| Alarcón, A.| Mendoza-López, M.R.	2019	Current Microbiology	34	Díaz-Martínez, M.E., Argumedo-Delira, R., Sánchez-Viveros, G. and 2 more (...) (2019).Microbial Bioleaching of Ag, Au and Cu from Printed Circuit Boards of Mobile Phones. Current Microbiology,76(5) 536-544	https://www.scopus.com/record/display.url?eid=2-s2.0-85062043205&origin=resultslist	10.1007/s00284-019-01646-3	2-s2.0-85062043205
Heat evolution and energy analysis of cyanide bioproduction by a cyanogenic microorganism with the potential for bioleaching of precious metals	Yuan, Z.| Yuan, Y.| Liu, W.| Ruan, J.| Li, Y.| Fan, Y.| Qiu, R.	2019	Journal of Hazardous Materials	34	Yuan, Z., Yuan, Y., Liu, W. and 4 more (...) (2019).Heat evolution and energy analysis of cyanide bioproduction by a cyanogenic microorganism with the potential for bioleaching of precious metals. Journal of Hazardous Materials,377284-289	https://www.scopus.com/record/display.url?eid=2-s2.0-85066451402&origin=resultslist	10.1016/j.jhazmat.2019.05.051	2-s2.0-85066451402
Gold bioleaching from printed circuit boards of mobile phones by aspergillus niger in a culture without agitation and with glucose as a carbon source	Argumedo-Delira, R.| Gómez-Martínez, M.J.| Soto, B.J.	2019	Metals	33	Argumedo-Delira, R., Gómez-Martínez, M.J., Soto, B.J. (2019).Gold bioleaching from printed circuit boards of mobile phones by aspergillus niger in a culture without agitation and with glucose as a carbon source. Metals,9(5)	https://www.scopus.com/record/display.url?eid=2-s2.0-85066747925&origin=resultslist	10.3390/met9050521	2-s2.0-85066747925
Ni and Cu recovery by bioleaching from the printed circuit boards of mobile phones in non-conventional medium	Arshadi, M.| Nili, S.| Yaghmaei, S.	2019	Journal of Environmental Management	32	Arshadi, M., Nili, S., Yaghmaei, S. (2019).Ni and Cu recovery by bioleaching from the printed circuit boards of mobile phones in non-conventional medium. Journal of Environmental Management,250	https://www.scopus.com/record/display.url?eid=2-s2.0-85071847918&origin=resultslist	10.1016/j.jenvman.2019.109502	2-s2.0-85071847918
Bioleaching of heavy metals from printed circuit board (PCB) by Streptomyces albidoflavus TN10 isolated from insect nest	Kaliyaraj, D.| Rajendran, M.| Angamuthu, V.| Antony, A.R.| Kaari, M.| Thangavel, S.| Venugopal, G.| Joseph, J.| Manikkam, R.	2019	Bioresources and Bioprocessing	31	Kaliyaraj, D., Rajendran, M., Angamuthu, V. and 6 more (...) (2019).Bioleaching of heavy metals from printed circuit board (PCB) by Streptomyces albidoflavus TN10 isolated from insect nest. Bioresources and Bioprocessing,6(1)	https://www.scopus.com/record/display.url?eid=2-s2.0-85075647150&origin=resultslist	10.1186/s40643-019-0283-3	2-s2.0-85075647150
Recovery of copper from a mixture of printed circuit boards (PCBs) and sulphidic tailings using bioleaching and solvent extraction processes	Akbari, S.| Ahmadi, A.	2019	Chemical Engineering and Processing - Process Intensification	29	Akbari, S., Ahmadi, A. (2019).Recovery of copper from a mixture of printed circuit boards (PCBs) and sulphidic tailings using bioleaching and solvent extraction processes. Chemical Engineering and Processing - Process Intensification,142	https://www.scopus.com/record/display.url?eid=2-s2.0-85068394396&origin=resultslist	10.1016/j.cep.2019.107584	2-s2.0-85068394396
Optimal electronic waste combination for maximal recovery of Cu-Ni-Fe by Acidithiobacillus ferrooxidans	Arshadi, M.| Yaghmaei, S.| Mousavi, S.M.	2019	Journal of Cleaner Production	21	Arshadi, M., Yaghmaei, S., Mousavi, S.M. (2019).Optimal electronic waste combination for maximal recovery of Cu-Ni-Fe by Acidithiobacillus ferrooxidans. Journal of Cleaner Production,240	https://www.scopus.com/record/display.url?eid=2-s2.0-85071365797&origin=resultslist	10.1016/j.jclepro.2019.118077	2-s2.0-85071365797
Study of plastics elimination in bioleaching of electronic waste using Acidithiobacillus ferrooxidans	Arshadi, M.| Yaghmaei, S.| Mousavi, S.M.	2019	International Journal of Environmental Science and Technology	21	Arshadi, M., Yaghmaei, S., Mousavi, S.M. (2019).Study of plastics elimination in bioleaching of electronic waste using Acidithiobacillus ferrooxidans. International Journal of Environmental Science and Technology,16(11) 7113-7126	https://www.scopus.com/record/display.url?eid=2-s2.0-85057616503&origin=resultslist	10.1007/s13762-018-2120-1	2-s2.0-85057616503
Leaching of indium from end-of-life LCD panels via catalysis by synergistic microbial communities	Xie, Y.| Wang, S.| Tian, X.| Che, L.| Wu, X.| Zhao, F.	2019	Science of the Total Environment	20	Xie, Y., Wang, S., Tian, X. and 3 more (...) (2019).Leaching of indium from end-of-life LCD panels via catalysis by synergistic microbial communities. Science of the Total Environment,655781-786	https://www.scopus.com/record/display.url?eid=2-s2.0-85057065071&origin=resultslist	10.1016/j.scitotenv.2018.11.141	2-s2.0-85057065071
Enhanced bioleaching of copper from circuit boards of computer waste by Acidithiobacillus ferrooxidans	Annamalai, M.| Gurumurthy, K.	2019	Environmental Chemistry Letters	19	Annamalai, M., Gurumurthy, K. (2019).Enhanced bioleaching of copper from circuit boards of computer waste by Acidithiobacillus ferrooxidans. Environmental Chemistry Letters,17(4) 1873-1879	https://www.scopus.com/record/display.url?eid=2-s2.0-85069514168&origin=resultslist	10.1007/s10311-019-00911-y	2-s2.0-85069514168
Metal recovery from printed circuit boards by magnetotactic bacteria	Sannigrahi, S.| Suthindhiran, K.	2019	Hydrometallurgy	17	Sannigrahi, S., Suthindhiran, K. (2019).Metal recovery from printed circuit boards by magnetotactic bacteria. Hydrometallurgy,187113-124	https://www.scopus.com/record/display.url?eid=2-s2.0-85066052358&origin=resultslist	10.1016/j.hydromet.2019.05.007	2-s2.0-85066052358
Bioleaching recovery of copper from printed circuit boards and optimization of various parameters using response surface methodology (RSM)	Murugesan, M.P.| Kannan, K.| Selvaganapathy, T.	2019	Materials Today: Proceedings	17	Murugesan, M.P., Kannan, K., Selvaganapathy, T. (2019).Bioleaching recovery of copper from printed circuit boards and optimization of various parameters using response surface methodology (RSM). Materials Today: Proceedings,262720-2728	https://www.scopus.com/record/display.url?eid=2-s2.0-85089016626&origin=resultslist	10.1016/j.matpr.2020.02.571	2-s2.0-85089016626
Bench scale microbial catalysed leaching of mobile phone PCBs with an increasing pulp density	Garg, H.| Nagar, N.| Ellamparuthy, G.| Angadi, S.I.| Gahan, C.S.	2019	Heliyon	15	Garg, H., Nagar, N., Ellamparuthy, G. and 2 more (...) (2019).Bench scale microbial catalysed leaching of mobile phone PCBs with an increasing pulp density. Heliyon,5(12)	https://www.scopus.com/record/display.url?eid=2-s2.0-85075902133&origin=resultslist	10.1016/j.heliyon.2019.e02883	2-s2.0-85075902133
Microbial leaching of heavy metals from e-waste: opportunities and challenges	Gopikrishnan, V.| Vignesh, A.| Radhakrishnan, M.| Joseph, J.| Shanmugasundaram, T.| Doble, M.| Balagurunathan, R.	2019	Biovalorisation of Wastes to Renewable Chemicals and Biofuels	14	Gopikrishnan, V., Vignesh, A., Radhakrishnan, M. and 4 more (...) (2019).Microbial leaching of heavy metals from e-waste: opportunities and challenges. Biovalorisation of Wastes to Renewable Chemicals and Biofuels,189-216	https://www.scopus.com/record/display.url?eid=2-s2.0-85090525218&origin=resultslist	10.1016/B978-0-12-817951-2.00010-9	2-s2.0-85090525218
Enhancement in Iron Oxidation and Multi-metal Extraction from Waste Television Printed Circuit Boards by Iron Oxidizing Leptospirillum feriphillum Isolated from Coal Sample	Sodha, A.B.| Qureshi, S.A.| Khatri, B.R.| Tipre, D.R.| Dave, S.R.	2019	Waste and Biomass Valorization	13	Sodha, A.B., Qureshi, S.A., Khatri, B.R. and 2 more (...) (2019).Enhancement in Iron Oxidation and Multi-metal Extraction from Waste Television Printed Circuit Boards by Iron Oxidizing Leptospirillum feriphillum Isolated from Coal Sample. Waste and Biomass Valorization,10(3) 671-680	https://www.scopus.com/record/display.url?eid=2-s2.0-85029531075&origin=resultslist	10.1007/s12649-017-0082-z	2-s2.0-85029531075
Copper Recovery from Printed Circuit Boards from Smartphones Through Bioleaching	de Andrade, L.M.| Rosario, C.G.A.| de Carvalho, M.A.| Espinosa, D.C.R.| Tenório, J.A.S.	2019	Minerals, Metals and Materials Series	12	de Andrade, L.M., Rosario, C.G.A., de Carvalho, M.A. and 2 more (...) (2019).Copper Recovery from Printed Circuit Boards from Smartphones Through Bioleaching. Minerals, Metals and Materials Series,837-844	https://www.scopus.com/record/display.url?eid=2-s2.0-85064876832&origin=resultslist	10.1007/978-3-030-05861-6_82	2-s2.0-85064876832
Effects of operational parameters on the bio-assisted leaching of metals from pyrolized printed circuit boards	Arinanda, M.| van Haute, Q.| Lambert, F.| Gaydardzhiev, S.	2019	Minerals Engineering	11	Arinanda, M., van Haute, Q., Lambert, F. and 1 more (...) (2019).Effects of operational parameters on the bio-assisted leaching of metals from pyrolized printed circuit boards. Minerals Engineering,13416-22	https://www.scopus.com/record/display.url?eid=2-s2.0-85060348264&origin=resultslist	10.1016/j.mineng.2019.01.021	2-s2.0-85060348264
Bioleaching for extracting heavy metals from electronic waste sludge	Bai, J.| Weihua, G.| Changzhong, L.| Wenyi, Y.| Chenglong, Z.| Jingwei, W.| Bin, D.| Kaimin, S.	2019	Industrial and Municipal Sludge: Emerging Concerns and Scope for Resource Recovery	9	Bai, J., Weihua, G., Changzhong, L. and 5 more (...) (2019).Bioleaching for extracting heavy metals from electronic waste sludge. Industrial and Municipal Sludge: Emerging Concerns and Scope for Resource Recovery,525-551	https://www.scopus.com/record/display.url?eid=2-s2.0-85066268223&origin=resultslist	10.1016/B978-0-12-815907-1.00023-4	2-s2.0-85066268223
Comparison of the effectiveness of biological and chemical leaching of copper, nickel and zinc from circuit boards	Andrzejewska-Górecka, D.A.| Poniatowska, A.| Macherzynski, B.| Wojewódka, D.| Wszelaka-Rylik, M.E.	2019	Journal of Ecological Engineering	8	Andrzejewska-Górecka, D.A., Poniatowska, A., Macherzynski, B. and 2 more (...) (2019).Comparison of the effectiveness of biological and chemical leaching of copper, nickel and zinc from circuit boards. Journal of Ecological Engineering,20(9)	https://www.scopus.com/record/display.url?eid=2-s2.0-85075646760&origin=resultslist	10.12911/22998993/112485	2-s2.0-85075646760
Bioleaching of metal from waste stream using a native strain of Acidithiobacillus isolated from a coal mine drainage	Utimura, S.K.| Arevalo, S.J.| Rosario, C.G.A.| Aguilar, M.Q.| Tenório, J.A.S.| Espinosa, D.C.R.	2019	Canadian Journal of Chemical Engineering	8	Utimura, S.K., Arevalo, S.J., Rosario, C.G.A. and 3 more (...) (2019).Bioleaching of metal from waste stream using a native strain of Acidithiobacillus isolated from a coal mine drainage. Canadian Journal of Chemical Engineering,97(11) 2920-2927	https://www.scopus.com/record/display.url?eid=2-s2.0-85070943662&origin=resultslist	10.1002/cjce.23519	2-s2.0-85070943662
Decouple and compare the role of abiotic factors and developed iron and sulphur oxidizers for enhanced extraction of metals from television printed circuit boards	Sodha, A.B.| Shah, M.B.| Qureshi, S.A.| Tipre, D.R.| Dave, S.R.	2019	Separation Science and Technology (Philadelphia)	7	Sodha, A.B., Shah, M.B., Qureshi, S.A. and 2 more (...) (2019).Decouple and compare the role of abiotic factors and developed iron and sulphur oxidizers for enhanced extraction of metals from television printed circuit boards. Separation Science and Technology (Philadelphia),54(4) 591-601	https://www.scopus.com/record/display.url?eid=2-s2.0-85053054243&origin=resultslist	10.1080/01496395.2018.1512616	2-s2.0-85053054243
Mechano-microbial systems: An ecofriendly approach for copper bioleaching from waste printed circuit board	Awasthi, A.K.| Li, J.	2019	Waste Management and Research	6	Awasthi, A.K., Li, J. (2019).Mechano-microbial systems: An ecofriendly approach for copper bioleaching from waste printed circuit board. Waste Management and Research,37(6) 656-661	https://www.scopus.com/record/display.url?eid=2-s2.0-85061822455&origin=resultslist	10.1177/0734242X18823942	2-s2.0-85061822455
Bioleaching of Cu and Pb from printed circuit boards by Rhizopus oligosporus and Aspergillus niger	Netpae, T.| Suckley, S.	2019	Environmental and Experimental Biology	4	Netpae, T., Suckley, S. (2019).Bioleaching of Cu and Pb from printed circuit boards by Rhizopus oligosporus and Aspergillus niger. Environmental and Experimental Biology,17(2) 85-89	https://www.scopus.com/record/display.url?eid=2-s2.0-85105459629&origin=resultslist	10.22364/eeb.17.08	2-s2.0-85105459629
Static bioleaching of PC boards by Acidithiobacillus ferrooxidans	Semerád, M.| Vojtková, H.| Takáčová, A.| Čerňanský, S.| Danč, L.| Mackul'ak, T.	2019	Petroleum and Coal	2	Semerád, M., Vojtková, H., Takáčová, A. and 3 more (...) (2019).Static bioleaching of PC boards by Acidithiobacillus ferrooxidans. Petroleum and Coal,61(4) 757-762	https://www.scopus.com/record/display.url?eid=2-s2.0-85071358308&origin=resultslist	-	2-s2.0-85071358308
Microbiological leaching of metals and its recovery from waste electrical and electronic equipment: A review	Annamalai, M.| Gurumurthy, K.	2019	World Review of Science, Technology and Sustainable Development	2	Annamalai, M., Gurumurthy, K. (2019).Microbiological leaching of metals and its recovery from waste electrical and electronic equipment: A review. World Review of Science, Technology and Sustainable Development,15(1) 1-16	https://www.scopus.com/record/display.url?eid=2-s2.0-85063737826&origin=resultslist	10.1504/WRSTSD.2019.098636	2-s2.0-85063737826
Electronic waste- a journey from global menace to wealth generation by its effective management strategy	Kumari, R.| Karthaka, P.P.| Rajan, A.P.	2019	Research Journal of Pharmacy and Technology	1	Kumari, R., Karthaka, P.P., Rajan, A.P. (2019).Electronic waste- a journey from global menace to wealth generation by its effective management strategy. Research Journal of Pharmacy and Technology,12(2) 848-858	https://www.scopus.com/record/display.url?eid=2-s2.0-85073413148&origin=resultslist	10.5958/0974-360X.2019.00146.X	2-s2.0-85073413148
Effect of carbonaceous matter on copper behavior in bioleaching from waste printed circuit boards	Zhao, Q.| Yang, H.| Tong, L.	2019	Journal of Physics: Conference Series	1	Zhao, Q., Yang, H., Tong, L. (2019).Effect of carbonaceous matter on copper behavior in bioleaching from waste printed circuit boards. Journal of Physics: Conference Series,1347(1)	https://www.scopus.com/record/display.url?eid=2-s2.0-85077786940&origin=resultslist	10.1088/1742-6596/1347/1/012079	2-s2.0-85077786940
Traditional and Advanced WPCB Recycling	Kaya, M.	2019	Minerals, Metals and Materials Series	1	Kaya, M. (2019).Traditional and Advanced WPCB Recycling. Minerals, Metals and Materials Series,83-122	https://www.scopus.com/record/display.url?eid=2-s2.0-85074589053&origin=resultslist	10.1007/978-3-030-26593-9_5	2-s2.0-85074589053
Method research of acidithiobacillus ferrooxidans on removing surface components of waste mobile phone circuit board	Zhou, N.| Bai, J.-F.| Gu, W.-H.| Wang, J.-W.| Mao, S.-H.| Song, X.-L.| Yuan, W.-Y.| Zhang, C.-L.| Wang, J.-W.	2019	Zhongguo Huanjing Kexue/China Environmental Science	0	Zhou, N., Bai, J.-F., Gu, W.-H. and 6 more (...) (2019).Method research of acidithiobacillus ferrooxidans on removing surface components of waste mobile phone circuit board. Zhongguo Huanjing Kexue/China Environmental Science,39(10) 4221-4227	https://www.scopus.com/record/display.url?eid=2-s2.0-85075600987&origin=resultslist	-	2-s2.0-85075600987
Fungal bioleaching of WPCBs using Aspergillus niger: Observation, optimization and kinetics	Faraji, F.| Golmohammadzadeh, R.| Rashchi, F.| Alimardani, N.	2018	Journal of Environmental Management	111	Faraji, F., Golmohammadzadeh, R., Rashchi, F. and 1 more (...) (2018).Fungal bioleaching of WPCBs using Aspergillus niger: Observation, optimization and kinetics. Journal of Environmental Management,217775-787	https://www.scopus.com/record/display.url?eid=2-s2.0-85045294412&origin=resultslist	10.1016/j.jenvman.2018.04.043	2-s2.0-85045294412
Bioleaching of metals from WEEE shredding dust	Marra, A.| Cesaro, A.| Rene, E.R.| Belgiorno, V.| Lens, P.N.L.	2018	Journal of Environmental Management	97	Marra, A., Cesaro, A., Rene, E.R. and 2 more (...) (2018).Bioleaching of metals from WEEE shredding dust. Journal of Environmental Management,210180-190	https://www.scopus.com/record/display.url?eid=2-s2.0-85041673539&origin=resultslist	10.1016/j.jenvman.2017.12.066	2-s2.0-85041673539
Extraction of metals from high grade waste printed circuit board by conventional and hybrid bioleaching using Acidithiobacillus ferrooxidans	Priya, A.| Hait, S.	2018	Hydrometallurgy	92	Priya, A., Hait, S. (2018).Extraction of metals from high grade waste printed circuit board by conventional and hybrid bioleaching using Acidithiobacillus ferrooxidans. Hydrometallurgy,177132-139	https://www.scopus.com/record/display.url?eid=2-s2.0-85045912345&origin=resultslist	10.1016/j.hydromet.2018.03.005	2-s2.0-85045912345
Bio-recycling of metals: Recycling of technical products using biological applications	Pollmann, K.| Kutschke, S.| Matys, S.| Raff, J.| Hlawacek, G.| Lederer, F.L.	2018	Biotechnology Advances	90	Pollmann, K., Kutschke, S., Matys, S. and 3 more (...) (2018).Bio-recycling of metals: Recycling of technical products using biological applications. Biotechnology Advances,36(4) 1048-1062	https://www.scopus.com/record/display.url?eid=2-s2.0-85044257371&origin=resultslist	10.1016/j.biotechadv.2018.03.006	2-s2.0-85044257371
Bioleaching of Gold and Silver from Waste Printed Circuit Boards by Pseudomonas balearica SAE1 Isolated from an e-Waste Recycling Facility	Kumar, A.| Saini, H.S.| Kumar, S.	2018	Current Microbiology	79	Kumar, A., Saini, H.S., Kumar, S. (2018).Bioleaching of Gold and Silver from Waste Printed Circuit Boards by Pseudomonas balearica SAE1 Isolated from an e-Waste Recycling Facility. Current Microbiology,75(2) 194-201	https://www.scopus.com/record/display.url?eid=2-s2.0-85031403221&origin=resultslist	10.1007/s00284-017-1365-0	2-s2.0-85031403221
Bioleaching of copper from waste printed circuit boards by bacteria-free cultural supernatant of iron–sulfur-oxidizing bacteria	Wu, W.| Liu, X.| Zhang, X.| Zhu, M.| Tan, W.	2018	Bioresources and Bioprocessing	76	Wu, W., Liu, X., Zhang, X. and 2 more (...) (2018).Bioleaching of copper from waste printed circuit boards by bacteria-free cultural supernatant of iron–sulfur-oxidizing bacteria. Bioresources and Bioprocessing,5(1)	https://www.scopus.com/record/display.url?eid=2-s2.0-85049800402&origin=resultslist	10.1186/s40643-018-0196-6	2-s2.0-85049800402
Bioleaching of low-grade waste printed circuit boards by mixed fungal culture and its community structure analysis	Xia, M.| Bao, P.| Liu, A.| Wang, M.| Shen, L.| Yu, R.| Liu, Y.| Chen, M.| Li, J.| Wu, X.| Qiu, G.| Zeng, W.	2018	Resources, Conservation and Recycling	74	Xia, M., Bao, P., Liu, A. and 9 more (...) (2018).Bioleaching of low-grade waste printed circuit boards by mixed fungal culture and its community structure analysis. Resources, Conservation and Recycling,136267-275	https://www.scopus.com/record/display.url?eid=2-s2.0-85046659631&origin=resultslist	10.1016/j.resconrec.2018.05.001	2-s2.0-85046659631
A new model for simulating microbial cyanide production and optimizing the medium parameters for recovering precious metals from waste printed circuit boards	Yuan, Z.| Ruan, J.| Li, Y.| Qiu, R.	2018	Journal of Hazardous Materials	58	Yuan, Z., Ruan, J., Li, Y. and 1 more (...) (2018).A new model for simulating microbial cyanide production and optimizing the medium parameters for recovering precious metals from waste printed circuit boards. Journal of Hazardous Materials,353135-141	https://www.scopus.com/record/display.url?eid=2-s2.0-85045376331&origin=resultslist	10.1016/j.jhazmat.2018.04.007	2-s2.0-85045376331
Green Processes for Electronic Waste Recycling: A Review	Abdelbasir, S.M.| El-Sheltawy, C.T.| Abdo, D.M.	2018	Journal of Sustainable Metallurgy	56	Abdelbasir, S.M., El-Sheltawy, C.T., Abdo, D.M. (2018).Green Processes for Electronic Waste Recycling: A Review. Journal of Sustainable Metallurgy,4(2) 295-311	https://www.scopus.com/record/display.url?eid=2-s2.0-85060452984&origin=resultslist	10.1007/s40831-018-0175-3	2-s2.0-85060452984
Extraction and recovery of precious metals from electronic waste printed circuit boards by bioleaching acidophilic fungi	Narayanasamy, M.| Dhanasekaran, D.| Vinothini, G.| Thajuddin, N.	2018	International Journal of Environmental Science and Technology	37	Narayanasamy, M., Dhanasekaran, D., Vinothini, G. and 1 more (...) (2018).Extraction and recovery of precious metals from electronic waste printed circuit boards by bioleaching acidophilic fungi. International Journal of Environmental Science and Technology,15(1) 119-132	https://www.scopus.com/record/display.url?eid=2-s2.0-85040015036&origin=resultslist	10.1007/s13762-017-1372-5	2-s2.0-85040015036
Continuous production of a biogenic ferric iron lixiviant for the bioleaching of printed circuit boards (PCBs)	Hubau, A.| Minier, M.| Chagnes, A.| Joulian, C.| Perez, C.| Guezennec, A.-G.	2018	Hydrometallurgy	33	Hubau, A., Minier, M., Chagnes, A. and 3 more (...) (2018).Continuous production of a biogenic ferric iron lixiviant for the bioleaching of printed circuit boards (PCBs). Hydrometallurgy,180180-191	https://www.scopus.com/record/display.url?eid=2-s2.0-85050725916&origin=resultslist	10.1016/j.hydromet.2018.07.001	2-s2.0-85050725916
A novel approach for recovery of metals from waste printed circuit boards and simultaneous removal of iron from steel pickling waste liquor by two-step hydrometallurgical method	Wang, L.| Li, Q.| Li, Y.| Sun, X.| Li, J.| Shen, J.| Han, W.| Wang, L.	2018	Waste Management	32	Wang, L., Li, Q., Li, Y. and 5 more (...) (2018).A novel approach for recovery of metals from waste printed circuit boards and simultaneous removal of iron from steel pickling waste liquor by two-step hydrometallurgical method. Waste Management,71411-419	https://www.scopus.com/record/display.url?eid=2-s2.0-85030777981&origin=resultslist	10.1016/j.wasman.2017.10.002	2-s2.0-85030777981
Chemical and microbial leaching of base metals from obsolete cell-phone printed circuit boards	Khatri, B.R.| Sodha, A.B.| Shah, M.B.| Tipre, D.R.| Dave, S.R.	2018	Sustainable Environment Research	29	Khatri, B.R., Sodha, A.B., Shah, M.B. and 2 more (...) (2018).Chemical and microbial leaching of base metals from obsolete cell-phone printed circuit boards. Sustainable Environment Research,28(6) 333-339	https://www.scopus.com/record/display.url?eid=2-s2.0-85056352274&origin=resultslist	10.1016/j.serj.2018.10.002	2-s2.0-85056352274
Contact Behavior between Cells and Particles in Bioleaching of Precious Metals from Waste Printed Circuit Boards	Yuan, Z.| Huang, Z.| Ruan, J.| Li, Y.| Hu, J.| Qiu, R.	2018	ACS Sustainable Chemistry and Engineering	29	Yuan, Z., Huang, Z., Ruan, J. and 3 more (...) (2018).Contact Behavior between Cells and Particles in Bioleaching of Precious Metals from Waste Printed Circuit Boards. ACS Sustainable Chemistry and Engineering,6(9) 11570-11577	https://www.scopus.com/record/display.url?eid=2-s2.0-85052881877&origin=resultslist	10.1021/acssuschemeng.8b01742	2-s2.0-85052881877
Leaching of vanadium from waste V2O5-WO3/TiO2 catalyst catalyzed by functional microorganisms	Wang, S.| Xie, Y.| Yan, W.| Wu, X.| Wang, C.-T.| Zhao, F.	2018	Science of the Total Environment	29	Wang, S., Xie, Y., Yan, W. and 3 more (...) (2018).Leaching of vanadium from waste V2O5-WO3/TiO2 catalyst catalyzed by functional microorganisms. Science of the Total Environment,639497-503	https://www.scopus.com/record/display.url?eid=2-s2.0-85048722661&origin=resultslist	10.1016/j.scitotenv.2018.05.168	2-s2.0-85048722661
A novel eco-friendly hybrid approach for recovery and reuse of copper from electronic waste	Sinha, R.| Chauhan, G.| Singh, A.| Kumar, A.| Acharya, S.	2018	Journal of Environmental Chemical Engineering	27	Sinha, R., Chauhan, G., Singh, A. and 2 more (...) (2018).A novel eco-friendly hybrid approach for recovery and reuse of copper from electronic waste. Journal of Environmental Chemical Engineering,6(1) 1053-1061	https://www.scopus.com/record/display.url?eid=2-s2.0-85042404090&origin=resultslist	10.1016/j.jece.2018.01.030	2-s2.0-85042404090
Isolation and identification of Penicillium chrysogenum strain Y5 and its copper extraction characterization from waste printed circuit boards	Xia, M.-C.| Bao, P.| Liu, A.-J.| Zhang, S.-S.| Peng, T.-J.| Shen, L.| Yu, R.-L.| Wu, X.-L.| Li, J.-K.| Liu, Y.-D.| Chen, M.| Qiu, G.-Z.| Zeng, W.-M.	2018	Journal of Bioscience and Bioengineering	24	Xia, M.-C., Bao, P., Liu, A.-J. and 10 more (...) (2018).Isolation and identification of Penicillium chrysogenum strain Y5 and its copper extraction characterization from waste printed circuit boards. Journal of Bioscience and Bioengineering,126(1) 78-87	https://www.scopus.com/record/display.url?eid=2-s2.0-85044278463&origin=resultslist	10.1016/j.jbiosc.2018.02.001	2-s2.0-85044278463
Bioleaching of indium and tin from used LCD panels	Willner, J.| Fornalczyk, A.| Gajda, B.| Saternus, M.	2018	Physicochemical Problems of Mineral Processing	23	Willner, J., Fornalczyk, A., Gajda, B. and 1 more (...) (2018).Bioleaching of indium and tin from used LCD panels. Physicochemical Problems of Mineral Processing,54(3) 639-645	https://www.scopus.com/record/display.url?eid=2-s2.0-85050483966&origin=resultslist	10.5277/ppmp1878	2-s2.0-85050483966
Enhancement of gold and silver recovery from discarded computer printed circuit boards by Pseudomonas balearica SAE1 using response surface methodology (RSM)	Kumar, A.| Saini, H.S.| Kumar, S.	2018	3 Biotech	23	Kumar, A., Saini, H.S., Kumar, S. (2018).Enhancement of gold and silver recovery from discarded computer printed circuit boards by Pseudomonas balearica SAE1 using response surface methodology (RSM). 3 Biotech,8(2)	https://www.scopus.com/record/display.url?eid=2-s2.0-85041418394&origin=resultslist	10.1007/s13205-018-1129-y	2-s2.0-85041418394
Enhanced bioleaching efficiency of copper from printed circuit boards without iron loss	Wang, S.| Chen, L.| Zhou, X.| Yan, W.| Ding, R.| Chen, B.| Wang, C.-T.| Zhao, F.	2018	Hydrometallurgy	18	Wang, S., Chen, L., Zhou, X. and 5 more (...) (2018).Enhanced bioleaching efficiency of copper from printed circuit boards without iron loss. Hydrometallurgy,18065-71	https://www.scopus.com/record/display.url?eid=2-s2.0-85050153233&origin=resultslist	10.1016/j.hydromet.2018.07.010	2-s2.0-85050153233
A novel method for the removal of epoxy coating from waste printed circuit board	Senophiyah-Mary, J.| Loganath, R.| Meenambal, T.	2018	Waste Management and Research	17	Senophiyah-Mary, J., Loganath, R., Meenambal, T. (2018).A novel method for the removal of epoxy coating from waste printed circuit board. Waste Management and Research,36(7) 645-652	https://www.scopus.com/record/display.url?eid=2-s2.0-85049036452&origin=resultslist	10.1177/0734242x18782392	2-s2.0-85049036452
Deterioration of cross linked polymers of thermoset plastics of e-waste as a side part of bioleaching process	Senophiyah-Mary, J.| Loganath, R.| Shameer, P.M.	2018	Journal of Environmental Chemical Engineering	10	Senophiyah-Mary, J., Loganath, R., Shameer, P.M. (2018).Deterioration of cross linked polymers of thermoset plastics of e-waste as a side part of bioleaching process. Journal of Environmental Chemical Engineering,6(2) 3185-3191	https://www.scopus.com/record/display.url?eid=2-s2.0-85046531655&origin=resultslist	10.1016/j.jece.2018.04.061	2-s2.0-85046531655
Biomining – Biotechnological systems for the extraction and recovery of metals from secondary sources	Kucuker, M.A.| Kuchta, K.	2018	Global Nest Journal	7	Kucuker, M.A., Kuchta, K. (2018).Biomining – Biotechnological systems for the extraction and recovery of metals from secondary sources. Global Nest Journal,20(4) 737-742	https://www.scopus.com/record/display.url?eid=2-s2.0-85067686986&origin=resultslist	10.30955/GNJ.002692	2-s2.0-85067686986
Biotechnologies for metal recovery from electronic waste and printed circuit boards	Işıldar, A.	2018	Waste Electrical and Electronic Equipment Recycling: Aqueous Recovery Methods	6	Işıldar, A. (2018).Biotechnologies for metal recovery from electronic waste and printed circuit boards. Waste Electrical and Electronic Equipment Recycling: Aqueous Recovery Methods,241-269	https://www.scopus.com/record/display.url?eid=2-s2.0-85080816070&origin=resultslist	10.1016/B978-0-08-102057-9.00010-X	2-s2.0-85080816070
WEEE collection and CRM recovery trials: Piloting a holistic approach for Scotland	Hursthouse, A.| Kelly, S.| McPherson, W.| Menzies, B.| Mirzaeian, M.| Wood, D.| Hendry, S.| Abbas, Q.	2018	Global Nest Journal	5	Hursthouse, A., Kelly, S., McPherson, W. and 5 more (...) (2018).WEEE collection and CRM recovery trials: Piloting a holistic approach for Scotland. Global Nest Journal,20(4) 712-718	https://www.scopus.com/record/display.url?eid=2-s2.0-85067612118&origin=resultslist	10.30955/GNJ.002643	2-s2.0-85067612118
Bioleaching: An innovative biotechnology for recovery of metals from electronic wastes	Anguiano, M.| Lopez, C.E.| Luevanos, M.P.| Balagurusamy, N.	2018	Chimica Oggi/Chemistry Today	3	Anguiano, M., Lopez, C.E., Luevanos, M.P. and 1 more (...) (2018).Bioleaching: An innovative biotechnology for recovery of metals from electronic wastes. Chimica Oggi/Chemistry Today,36(2) 33-36	https://www.scopus.com/record/display.url?eid=2-s2.0-85045218784&origin=resultslist	-	2-s2.0-85045218784
Optimization of two-step leaching of copper from waste printed circuit board	Wang, L.| Sun, X.| Li, Q.| Sun, X.| Li, Y.| Wang, L.	2018	Chinese Journal of Environmental Engineering	2	Wang, L., Sun, X., Li, Q. and 3 more (...) (2018).Optimization of two-step leaching of copper from waste printed circuit board. Chinese Journal of Environmental Engineering,12(1) 250-258	https://www.scopus.com/record/display.url?eid=2-s2.0-85057222521&origin=resultslist	10.12030/j.cjee.201705115	2-s2.0-85057222521
Bioleaching for recovery of base and precious metals from electronic waste: A review	Suja, F.| Jani, W.N.F.A.| Kofli, N.T.| Sharil, S.	2018	International Journal of Civil Engineering and Technology	2	Suja, F., Jani, W.N.F.A., Kofli, N.T. and 1 more (...) (2018).Bioleaching for recovery of base and precious metals from electronic waste: A review. International Journal of Civil Engineering and Technology,9(13) 1935-1943	https://www.scopus.com/record/display.url?eid=2-s2.0-85063557779&origin=resultslist	-	2-s2.0-85063557779
Resources management and eco-efficiency-critical metals, an example	Butu, A.| Rodino, S.| Fidler, G.| Butu, M.	2018	International Multidisciplinary Scientific GeoConference Surveying Geology and Mining Ecology Management, SGEM	0	Butu, A., Rodino, S., Fidler, G. and 1 more (...) (2018).Resources management and eco-efficiency-critical metals, an example. International Multidisciplinary Scientific GeoConference Surveying Geology and Mining Ecology Management, SGEM,18(4) 167-173	https://www.scopus.com/record/display.url?eid=2-s2.0-85058864573&origin=resultslist	10.5593/sgem2018/4.2/S18.022	2-s2.0-85058864573
© 2024 Elsevier B.V. All rights reserved. SciVal, RELX Group and the RE symbol are trade marks of RELX Intellectual Properties SA, used under license.

## Sheet: Mobile Phone_Bioleaching
﻿Data set	Publications for Mobile Phone within Publications in E-Waste; Electronic Waste; Electronic Equipment for Bioleaching T.2195 | 2018 to 2023
Year range	2018 to 2023
Subject classification	ASJC
Filtered by	not filtered
Types of publications included	All publication types
Self-citations	-
Data source	Scopus
Date last updated	7 February 2024
Date exported	13 February 2024
36 publications
Title	Authors	Year	Scopus Source title	Citations	Reference	Abstract	DOI	EID
Bioleaching assisted foam fractionation for recovery of gold from the printed circuit boards of discarded cellphone	Zhou, G.| Zhang, H.| Yang, W.| Wu, Z.| Liu, W.| Yang, C.	2020	Waste Management	41	Zhou, G., Zhang, H., Yang, W. and 3 more (...) (2020).Bioleaching assisted foam fractionation for recovery of gold from the printed circuit boards of discarded cellphone. Waste Management,101200-209	https://www.scopus.com/record/display.url?eid=2-s2.0-85073121373&origin=resultslist	10.1016/j.wasman.2019.10.016	2-s2.0-85073121373
Microbial Bioleaching of Ag, Au and Cu from Printed Circuit Boards of Mobile Phones	Díaz-Martínez, M.E.| Argumedo-Delira, R.| Sánchez-Viveros, G.| Alarcón, A.| Mendoza-López, M.R.	2019	Current Microbiology	34	Díaz-Martínez, M.E., Argumedo-Delira, R., Sánchez-Viveros, G. and 2 more (...) (2019).Microbial Bioleaching of Ag, Au and Cu from Printed Circuit Boards of Mobile Phones. Current Microbiology,76(5) 536-544	https://www.scopus.com/record/display.url?eid=2-s2.0-85062043205&origin=resultslist	10.1007/s00284-019-01646-3	2-s2.0-85062043205
Gold bioleaching from printed circuit boards of mobile phones by aspergillus niger in a culture without agitation and with glucose as a carbon source	Argumedo-Delira, R.| Gómez-Martínez, M.J.| Soto, B.J.	2019	Metals	33	Argumedo-Delira, R., Gómez-Martínez, M.J., Soto, B.J. (2019).Gold bioleaching from printed circuit boards of mobile phones by aspergillus niger in a culture without agitation and with glucose as a carbon source. Metals,9(5)	https://www.scopus.com/record/display.url?eid=2-s2.0-85066747925&origin=resultslist	10.3390/met9050521	2-s2.0-85066747925
Ni and Cu recovery by bioleaching from the printed circuit boards of mobile phones in non-conventional medium	Arshadi, M.| Nili, S.| Yaghmaei, S.	2019	Journal of Environmental Management	32	Arshadi, M., Nili, S., Yaghmaei, S. (2019).Ni and Cu recovery by bioleaching from the printed circuit boards of mobile phones in non-conventional medium. Journal of Environmental Management,250	https://www.scopus.com/record/display.url?eid=2-s2.0-85071847918&origin=resultslist	10.1016/j.jenvman.2019.109502	2-s2.0-85071847918
Chemical and microbial leaching of base metals from obsolete cell-phone printed circuit boards	Khatri, B.R.| Sodha, A.B.| Shah, M.B.| Tipre, D.R.| Dave, S.R.	2018	Sustainable Environment Research	29	Khatri, B.R., Sodha, A.B., Shah, M.B. and 2 more (...) (2018).Chemical and microbial leaching of base metals from obsolete cell-phone printed circuit boards. Sustainable Environment Research,28(6) 333-339	https://www.scopus.com/record/display.url?eid=2-s2.0-85056352274&origin=resultslist	10.1016/j.serj.2018.10.002	2-s2.0-85056352274
Recovery of valuable metals from spent mobile phone printed circuit boards using biochar in indirect bioleaching	Kadivar, S.| Pourhossein, F.| Mousavi, S.M.	2021	Journal of Environmental Management	28	Kadivar, S., Pourhossein, F., Mousavi, S.M. (2021).Recovery of valuable metals from spent mobile phone printed circuit boards using biochar in indirect bioleaching. Journal of Environmental Management,280	https://www.scopus.com/record/display.url?eid=2-s2.0-85097465025&origin=resultslist	10.1016/j.jenvman.2020.111642	2-s2.0-85097465025
Intensified acidophilic bioleaching of multi-metals from waste printed circuit boards (WPCBs) of spent mobile phones	Erust, C.| Akcil, A.| Tuncuk, A.| Panda, S.	2020	Journal of Chemical Technology and Biotechnology	23	Erust, C., Akcil, A., Tuncuk, A. and 1 more (...) (2020).Intensified acidophilic bioleaching of multi-metals from waste printed circuit boards (WPCBs) of spent mobile phones. Journal of Chemical Technology and Biotechnology,95(8) 2272-2285	https://www.scopus.com/record/display.url?eid=2-s2.0-85083331498&origin=resultslist	10.1002/jctb.6417	2-s2.0-85083331498
Bioleaching of indium and tin from used LCD panels	Willner, J.| Fornalczyk, A.| Gajda, B.| Saternus, M.	2018	Physicochemical Problems of Mineral Processing	23	Willner, J., Fornalczyk, A., Gajda, B. and 1 more (...) (2018).Bioleaching of indium and tin from used LCD panels. Physicochemical Problems of Mineral Processing,54(3) 639-645	https://www.scopus.com/record/display.url?eid=2-s2.0-85050483966&origin=resultslist	10.5277/ppmp1878	2-s2.0-85050483966
Elemental Copper Recovery from e-Wastes Mediated with a Two-Step Bioleaching Process	Benzal, E.| Solé, M.| Lao, C.| Gamisans, X.| Dorado, A.D.	2020	Waste and Biomass Valorization	22	Benzal, E., Solé, M., Lao, C. and 2 more (...) (2020).Elemental Copper Recovery from e-Wastes Mediated with a Two-Step Bioleaching Process. Waste and Biomass Valorization,11(10) 5457-5465	https://www.scopus.com/record/display.url?eid=2-s2.0-85082931024&origin=resultslist	10.1007/s12649-020-01040-2	2-s2.0-85082931024
Optimal electronic waste combination for maximal recovery of Cu-Ni-Fe by Acidithiobacillus ferrooxidans	Arshadi, M.| Yaghmaei, S.| Mousavi, S.M.	2019	Journal of Cleaner Production	21	Arshadi, M., Yaghmaei, S., Mousavi, S.M. (2019).Optimal electronic waste combination for maximal recovery of Cu-Ni-Fe by Acidithiobacillus ferrooxidans. Journal of Cleaner Production,240	https://www.scopus.com/record/display.url?eid=2-s2.0-85071365797&origin=resultslist	10.1016/j.jclepro.2019.118077	2-s2.0-85071365797
Extraction of valuable metals from discarded AMOLED displays in smartphones using Bacillus foraminis as an alkali-tolerant strain	Golzar-Ahmadi, M.| Mousavi, S.M.	2021	Waste Management	20	Golzar-Ahmadi, M., Mousavi, S.M. (2021).Extraction of valuable metals from discarded AMOLED displays in smartphones using Bacillus foraminis as an alkali-tolerant strain. Waste Management,131226-236	https://www.scopus.com/record/display.url?eid=2-s2.0-85108340945&origin=resultslist	10.1016/j.wasman.2021.06.006	2-s2.0-85108340945
The brighter side of e-waste—a rich secondary source of metal	Tipre, D.R.| Khatri, B.R.| Thacker, S.C.| Dave, S.R.	2021	Environmental Science and Pollution Research	18	Tipre, D.R., Khatri, B.R., Thacker, S.C. and 1 more (...) (2021).The brighter side of e-waste—a rich secondary source of metal. Environmental Science and Pollution Research,28(9) 10503-10518	https://www.scopus.com/record/display.url?eid=2-s2.0-85099399745&origin=resultslist	10.1007/s11356-020-12022-1	2-s2.0-85099399745
Bench scale microbial catalysed leaching of mobile phone PCBs with an increasing pulp density	Garg, H.| Nagar, N.| Ellamparuthy, G.| Angadi, S.I.| Gahan, C.S.	2019	Heliyon	15	Garg, H., Nagar, N., Ellamparuthy, G. and 2 more (...) (2019).Bench scale microbial catalysed leaching of mobile phone PCBs with an increasing pulp density. Heliyon,5(12)	https://www.scopus.com/record/display.url?eid=2-s2.0-85075902133&origin=resultslist	10.1016/j.heliyon.2019.e02883	2-s2.0-85075902133
Microbial leaching of heavy metals from e-waste: opportunities and challenges	Gopikrishnan, V.| Vignesh, A.| Radhakrishnan, M.| Joseph, J.| Shanmugasundaram, T.| Doble, M.| Balagurunathan, R.	2019	Biovalorisation of Wastes to Renewable Chemicals and Biofuels	14	Gopikrishnan, V., Vignesh, A., Radhakrishnan, M. and 4 more (...) (2019).Microbial leaching of heavy metals from e-waste: opportunities and challenges. Biovalorisation of Wastes to Renewable Chemicals and Biofuels,189-216	https://www.scopus.com/record/display.url?eid=2-s2.0-85090525218&origin=resultslist	10.1016/B978-0-12-817951-2.00010-9	2-s2.0-85090525218
Bioleaching of copper and nickel from mobile phone printed circuit board using Aspergillus fumigatus A2DS	Patel, F.| Lakshmi, B.	2021	Brazilian Journal of Microbiology	12	Patel, F., Lakshmi, B. (2021).Bioleaching of copper and nickel from mobile phone printed circuit board using Aspergillus fumigatus A2DS. Brazilian Journal of Microbiology,52(3) 1475-1487	https://www.scopus.com/record/display.url?eid=2-s2.0-85108538790&origin=resultslist	10.1007/s42770-021-00526-y	2-s2.0-85108538790
Metal extraction and recovery from mobile phone PCBs by a combination of bioleaching and precipitation processes	Santaolalla, A.| Lens, P.N.L.| Barona, A.| Rojo, N.| Ocio, A.| Gallastegui, G.	2021	Minerals	10	Santaolalla, A., Lens, P.N.L., Barona, A. and 3 more (...) (2021).Metal extraction and recovery from mobile phone PCBs by a combination of bioleaching and precipitation processes. Minerals,11(9)	https://www.scopus.com/record/display.url?eid=2-s2.0-85114920643&origin=resultslist	10.3390/min11091004	2-s2.0-85114920643
Fungal bioleaching of e-waste utilizing molasses as the carbon source in a bubble column bioreactor	Nili, S.| Arshadi, M.| Yaghmaei, S.	2022	Journal of Environmental Management	10	Nili, S., Arshadi, M., Yaghmaei, S. (2022).Fungal bioleaching of e-waste utilizing molasses as the carbon source in a bubble column bioreactor. Journal of Environmental Management,307	https://www.scopus.com/record/display.url?eid=2-s2.0-85123246095&origin=resultslist	10.1016/j.jenvman.2022.114524	2-s2.0-85123246095
Bioleaching of critical metals from waste OLED touch screens using adapted acidophilic bacteria	Pourhossein, F.| Rezaei, O.| Mousavi, S.M.| Beolchini, F.	2021	Journal of Environmental Health Science and Engineering	9	Pourhossein, F., Rezaei, O., Mousavi, S.M. and 1 more (...) (2021).Bioleaching of critical metals from waste OLED touch screens using adapted acidophilic bacteria. Journal of Environmental Health Science and Engineering,19(1) 893-906	https://www.scopus.com/record/display.url?eid=2-s2.0-85105912657&origin=resultslist	10.1007/s40201-021-00657-2	2-s2.0-85105912657
Metal bioleaching from printed circuit boards by bio-Fenton process: Optimization and prediction by response surface methodology and artificial intelligence models	Trivedi, A.| Hait, S.	2023	Journal of Environmental Management	6	Trivedi, A., Hait, S. (2023).Metal bioleaching from printed circuit boards by bio-Fenton process: Optimization and prediction by response surface methodology and artificial intelligence models. Journal of Environmental Management,326	https://www.scopus.com/record/display.url?eid=2-s2.0-85142172702&origin=resultslist	10.1016/j.jenvman.2022.116797	2-s2.0-85142172702
Chemical and Microbial Leaching of Valuable Metals from PCBs and Tantalum Capacitors of Spent Mobile Phones	Sikander, A.| Kelly, S.| Kuchta, K.| Sievers, A.| Willner, T.| Hursthouse, A.S.	2022	International Journal of Environmental Research and Public Health	5	Sikander, A., Kelly, S., Kuchta, K. and 3 more (...) (2022).Chemical and Microbial Leaching of Valuable Metals from PCBs and Tantalum Capacitors of Spent Mobile Phones. International Journal of Environmental Research and Public Health,19(16)	https://www.scopus.com/record/display.url?eid=2-s2.0-85137752607&origin=resultslist	10.3390/ijerph191610006	2-s2.0-85137752607
Influences of ferrous iron concentration and mixing speed on metal recovery from waste printed circuit boards using bio-Fenton process	Trivedi, A.| Hait, S.	2021	Journal of Environmental Chemical Engineering	5	Trivedi, A., Hait, S. (2021).Influences of ferrous iron concentration and mixing speed on metal recovery from waste printed circuit boards using bio-Fenton process. Journal of Environmental Chemical Engineering,9(6)	https://www.scopus.com/record/display.url?eid=2-s2.0-85116583704&origin=resultslist	10.1016/j.jece.2021.106460	2-s2.0-85116583704
Bioleaching of waste mobile phone printed circuit board in controlled redox potential compared to non-controlled redox potential	Garg, H.| Nagar, N.| Ansari, M.N.| Ellamparuthy, G.| Angadi, S.I.| Akcil, A.| Gahan, C.S.	2020	International Journal of Environmental Science and Technology	4	Garg, H., Nagar, N., Ansari, M.N. and 4 more (...) (2020).Bioleaching of waste mobile phone printed circuit board in controlled redox potential compared to non-controlled redox potential. International Journal of Environmental Science and Technology,17(6) 3165-3176	https://www.scopus.com/record/display.url?eid=2-s2.0-85073996507&origin=resultslist	10.1007/s13762-019-02540-y	2-s2.0-85073996507
Multi-Metal Mining from Waste Cell Phone Printed Circuit Boards using Lixiviant Produced by a Consortium of Acidophilic Iron Oxidizers	Thacker, S.C.| Nayak, N.S.| Tipre, D.R.| Dave, S.R.	2022	Environmental Engineering Science	4	Thacker, S.C., Nayak, N.S., Tipre, D.R. and 1 more (...) (2022).Multi-Metal Mining from Waste Cell Phone Printed Circuit Boards using Lixiviant Produced by a Consortium of Acidophilic Iron Oxidizers. Environmental Engineering Science,39(3) 287-295	https://www.scopus.com/record/display.url?eid=2-s2.0-85127618359&origin=resultslist	10.1089/ees.2020.0389	2-s2.0-85127618359
Process engineering aspects in bioleaching of metals from electronic waste	Minimol, M.| Shetty K, V.| Saidutta, M.B.	2020	Handbook of Environmental Chemistry	3	Minimol, M., Shetty K, V., Saidutta, M.B. (2020).Process engineering aspects in bioleaching of metals from electronic waste. Handbook of Environmental Chemistry,10427-44	https://www.scopus.com/record/display.url?eid=2-s2.0-85091704007&origin=resultslist	10.1007/698_2020_575	2-s2.0-85091704007
Influence of initial pH on bioleaching of selected metals from e-waste using Aspergillus niger	Trivedi, A.| Hait, S.	2021	Integrated Approaches Towards Solid Waste Management	3	Trivedi, A., Hait, S. (2021).Influence of initial pH on bioleaching of selected metals from e-waste using Aspergillus niger. Integrated Approaches Towards Solid Waste Management,225-231	https://www.scopus.com/record/display.url?eid=2-s2.0-85137630165&origin=resultslist	10.1007/978-3-030-70463-6_21	2-s2.0-85137630165
Evaluation of Aspergillus niger and Penicillium simplicissimum for their ability to leach Zn–Ni–Cu from waste mobile phone printed circuit boards	Arshadi, M.| Esmaeili, A.| Yaghmaei, S.| Arab, B.	2022	Journal of Material Cycles and Waste Management	2	Arshadi, M., Esmaeili, A., Yaghmaei, S. and 1 more (...) (2022).Evaluation of Aspergillus niger and Penicillium simplicissimum for their ability to leach Zn–Ni–Cu from waste mobile phone printed circuit boards. Journal of Material Cycles and Waste Management,24(1) 83-96	https://www.scopus.com/record/display.url?eid=2-s2.0-85115297415&origin=resultslist	10.1007/s10163-021-01299-0	2-s2.0-85115297415
Bioleaching of zinc from e-waste by A. aquatilis in fluidised bed bioreactor	Minimol, M.| Vidya Shetty, K.| Saidutta, M.B.	2023	Indian Chemical Engineer	1	Minimol, M., Vidya Shetty, K., Saidutta, M.B. (2023).Bioleaching of zinc from e-waste by A. aquatilis in fluidised bed bioreactor. Indian Chemical Engineer,65(6) 543-555	https://www.scopus.com/record/display.url?eid=2-s2.0-85152368614&origin=resultslist	10.1080/00194506.2023.2196558	2-s2.0-85152368614
Remediation of metals and plastic from e-waste by iron mine indigenous acidophilic bacteria	Nasiri, T.| Mokhtari, M.| Teimouri, F.| Abouee, E.	2023	Waste Management and Research	1	Nasiri, T., Mokhtari, M., Teimouri, F. and 1 more (...) (2023).Remediation of metals and plastic from e-waste by iron mine indigenous acidophilic bacteria. Waste Management and Research,41(4) 894-902	https://www.scopus.com/record/display.url?eid=2-s2.0-85139926652&origin=resultslist	10.1177/0734242X221126418	2-s2.0-85139926652
Impact of Pulverization, Pretreatment and pH Regulation on Microbial Extraction of Metals from Waste Mobile Phone Printed Circuit Boards	Thacker, S.C.| Nayak, N.S.| Tipre, D.R.| Dave, S.R.	2021	Applied Biochemistry and Microbiology	1	Thacker, S.C., Nayak, N.S., Tipre, D.R. and 1 more (...) (2021).Impact of Pulverization, Pretreatment and pH Regulation on Microbial Extraction of Metals from Waste Mobile Phone Printed Circuit Boards. Applied Biochemistry and Microbiology,57(5) 675-682	https://www.scopus.com/record/display.url?eid=2-s2.0-85115668090&origin=resultslist	10.1134/S0003683821050173	2-s2.0-85115668090
Plant–Bacteria Interaction in the Recovery of Metals from Electronic Waste	Díaz-Domínguez, G.| Domínguez-Capitaine, B.P.| Díaz-Martínez, M.E.| Argumedo-Delira, R.	2023	Microbial Technology for Sustainable E-waste Management	0	Díaz-Domínguez, G., Domínguez-Capitaine, B.P., Díaz-Martínez, M.E. and 1 more (...) (2023).Plant–Bacteria Interaction in the Recovery of Metals from Electronic Waste. Microbial Technology for Sustainable E-waste Management,287-301	https://www.scopus.com/record/display.url?eid=2-s2.0-85173360062&origin=resultslist	10.1007/978-3-031-25678-3_18	2-s2.0-85173360062
Method research of acidithiobacillus ferrooxidans on removing surface components of waste mobile phone circuit board	Zhou, N.| Bai, J.-F.| Gu, W.-H.| Wang, J.-W.| Mao, S.-H.| Song, X.-L.| Yuan, W.-Y.| Zhang, C.-L.| Wang, J.-W.	2019	Zhongguo Huanjing Kexue/China Environmental Science	0	Zhou, N., Bai, J.-F., Gu, W.-H. and 6 more (...) (2019).Method research of acidithiobacillus ferrooxidans on removing surface components of waste mobile phone circuit board. Zhongguo Huanjing Kexue/China Environmental Science,39(10) 4221-4227	https://www.scopus.com/record/display.url?eid=2-s2.0-85075600987&origin=resultslist	-	2-s2.0-85075600987
Heavy metal extraction from e-waste through bioleaching: A promising ecofriendly approach	Venkatesa Prabhu, S.| Srinivasan, N.R.| Sintayehu Mekuria, H.	2021	Strategies and Tools for Pollutant Mitigation: Avenues to a Cleaner Environment	0	Venkatesa Prabhu, S., Srinivasan, N.R., Sintayehu Mekuria, H. (2021).Heavy metal extraction from e-waste through bioleaching: A promising ecofriendly approach. Strategies and Tools for Pollutant Mitigation: Avenues to a Cleaner Environment,291-307	https://www.scopus.com/record/display.url?eid=2-s2.0-85150020521&origin=resultslist	10.1007/978-3-030-63575-6_14	2-s2.0-85150020521
Metal mobilisation from obsolete pcb of mobile phones using chemolithotrophs	Sonawane, P.M.| Gupta, S.G.	2021	Ecological Engineering and Environmental Technology	0	Sonawane, P.M., Gupta, S.G. (2021).Metal mobilisation from obsolete pcb of mobile phones using chemolithotrophs. Ecological Engineering and Environmental Technology,22(6) 79-84	https://www.scopus.com/record/display.url?eid=2-s2.0-85117694520&origin=resultslist	10.12912/27197050/141536	2-s2.0-85117694520
Bio-Leaching of Heavy Metals by Aspergillus niger from Mobile-Phone Scrap	Al-Shammari, R.H.H.| Al-Yosef, J.W.O.| Alsaady, M.H.M.| Atyia, S.A.	2023	IOP Conference Series: Earth and Environmental Science	0	Al-Shammari, R.H.H., Al-Yosef, J.W.O., Alsaady, M.H.M. and 1 more (...) (2023).Bio-Leaching of Heavy Metals by Aspergillus niger from Mobile-Phone Scrap. IOP Conference Series: Earth and Environmental Science,1215(1)	https://www.scopus.com/record/display.url?eid=2-s2.0-85169696347&origin=resultslist	10.1088/1755-1315/1215/1/012011	2-s2.0-85169696347
Recent sustainable trends for e-waste bioleaching	Sultan, M.S.A.| Benli, B.	2023	Physicochemical Problems of Mineral Processing	0	Sultan, M.S.A., Benli, B. (2023).Recent sustainable trends for e-waste bioleaching. Physicochemical Problems of Mineral Processing,59(5)	https://www.scopus.com/record/display.url?eid=2-s2.0-85177080882&origin=resultslist	10.37190/PPMP/167375	2-s2.0-85177080882
Bioleaching for Heavy Metal Extraction from E-waste: A Sustainable Approach	Godbole, V.| Kukrety, S.| Gautam, P.| Bisht, M.| Pal, M.K.	2023	Microbial Technology for Sustainable E-waste Management	0	Godbole, V., Kukrety, S., Gautam, P. and 2 more (...) (2023).Bioleaching for Heavy Metal Extraction from E-waste: A Sustainable Approach. Microbial Technology for Sustainable E-waste Management,75-86	https://www.scopus.com/record/display.url?eid=2-s2.0-85173334465&origin=resultslist	10.1007/978-3-031-25678-3_4	2-s2.0-85173334465
© 2024 Elsevier B.V. All rights reserved. SciVal, RELX Group and the RE symbol are trade marks of RELX Intellectual Properties SA, used under license.

## Sheet: Consortium_Bioleaching
﻿Data set	Publications for Consortium within Publications in E-Waste; Electronic Waste; Electronic Equipment for Bioleaching T.2195 | 2018 to 2023
Year range	2018 to 2023
Subject classification	ASJC
Filtered by	not filtered
Types of publications included	All publication types
Self-citations	-
Data source	Scopus
Date last updated	7 February 2024
Date exported	13 February 2024
21 publications
Highlighted lines indicate which studies are in common with publications related to the word "Mobile Phone"
Title	Authors	Year	Scopus Source title	Citations	Reference	Abstract	DOI	EID	Topic name
Remediation of metals and plastic from e-waste by iron mine indigenous acidophilic bacteria	Nasiri, T.| Mokhtari, M.| Teimouri, F.| Abouee, E.	2023	Waste Management and Research	1	Nasiri, T., Mokhtari, M., Teimouri, F. and 1 more (...) (2023).Remediation of metals and plastic from e-waste by iron mine indigenous acidophilic bacteria. Waste Management and Research,41(4) 894-902	https://www.scopus.com/record/display.url?eid=2-s2.0-85139926652&origin=resultslist	10.1177/0734242X221126418	2-s2.0-85139926652	E-Waste; Electronic Waste; Electronic Equipment
A Bioleaching Process for Sustainable Recycling of Complex Structures with Multi-Metal Layers	Pakostova, E.| Herath, A.	2023	Sustainability (Switzerland)	0	Pakostova, E., Herath, A. (2023).A Bioleaching Process for Sustainable Recycling of Complex Structures with Multi-Metal Layers. Sustainability (Switzerland),15(19)	https://www.scopus.com/record/display.url?eid=2-s2.0-85174155218&origin=resultslist	10.3390/su151914068	2-s2.0-85174155218	E-Waste; Electronic Waste; Electronic Equipment
Microbial biominers: Sequential bioleaching and biouptake of metals from electronic scraps	García-Balboa, C.| Martínez-Alesón García, P.| López-Rodas, V.| Costas, E.| Baselga-Cervera, B.	2022	MicrobiologyOpen	8	García-Balboa, C., Martínez-Alesón García, P., López-Rodas, V. and 2 more (...) (2022).Microbial biominers: Sequential bioleaching and biouptake of metals from electronic scraps. MicrobiologyOpen,11(1)	https://www.scopus.com/record/display.url?eid=2-s2.0-85125171374&origin=resultslist	10.1002/mbo3.1265	2-s2.0-85125171374	E-Waste; Electronic Waste; Electronic Equipment
Bioleaching of Heavy Metals from Printed Circuit Boards with an Acidophilic Iron-Oxidizing Microbial Consortium in Stirred Tank Reactors	Tapia, J.| Dueñas, A.| Cheje, N.| Soclle, G.| Patiño, N.| Ancalla, W.| Tenorio, S.| Denos, J.| Taco, H.| Cao, W.| Alexandrino, D.A.M.| Jia, Z.| Vasconcelos, V.| Carvalho, M.F.| Lazarte, A.	2022	Bioengineering	8	Tapia, J., Dueñas, A., Cheje, N. and 12 more (...) (2022).Bioleaching of Heavy Metals from Printed Circuit Boards with an Acidophilic Iron-Oxidizing Microbial Consortium in Stirred Tank Reactors. Bioengineering,9(2)	https://www.scopus.com/record/display.url?eid=2-s2.0-85125098616&origin=resultslist	10.3390/bioengineering9020079	2-s2.0-85125098616	E-Waste; Electronic Waste; Electronic Equipment
Chemical and Microbial Leaching of Valuable Metals from PCBs and Tantalum Capacitors of Spent Mobile Phones	Sikander, A.| Kelly, S.| Kuchta, K.| Sievers, A.| Willner, T.| Hursthouse, A.S.	2022	International Journal of Environmental Research and Public Health	5	Sikander, A., Kelly, S., Kuchta, K. and 3 more (...) (2022).Chemical and Microbial Leaching of Valuable Metals from PCBs and Tantalum Capacitors of Spent Mobile Phones. International Journal of Environmental Research and Public Health,19(16)	https://www.scopus.com/record/display.url?eid=2-s2.0-85137752607&origin=resultslist	10.3390/ijerph191610006	2-s2.0-85137752607	E-Waste; Electronic Waste; Electronic Equipment
An Fe(II)-oxidizing consortium from Wudalianchi volcano spring in Northeast China for bioleaching of Cu and Ni from printed circuit boards (PCBs) with the dominance of Acidithiobacillus spp.	Zhang, S.| Yang, J.| Dong, B.| Yang, J.| Pan, H.| Wang, W.| Yan, L.| Gu, J.-D.	2022	International Biodeterioration and Biodegradation	4	Zhang, S., Yang, J., Dong, B. and 5 more (...) (2022).An Fe(II)-oxidizing consortium from Wudalianchi volcano spring in Northeast China for bioleaching of Cu and Ni from printed circuit boards (PCBs) with the dominance of Acidithiobacillus spp.. International Biodeterioration and Biodegradation,167	https://www.scopus.com/record/display.url?eid=2-s2.0-85121247698&origin=resultslist	10.1016/j.ibiod.2021.105355	2-s2.0-85121247698	E-Waste; Electronic Waste; Electronic Equipment
Frankia consortium extracts high-value metals from e-waste	Narayanasamy, M.| Dhanasekaran, D.| Thajuddin, N.	2022	Environmental Technology and Innovation	4	Narayanasamy, M., Dhanasekaran, D., Thajuddin, N. (2022).Frankia consortium extracts high-value metals from e-waste. Environmental Technology and Innovation,28	https://www.scopus.com/record/display.url?eid=2-s2.0-85129220380&origin=resultslist	10.1016/j.eti.2022.102564	2-s2.0-85129220380	E-Waste; Electronic Waste; Electronic Equipment
Multi-Metal Mining from Waste Cell Phone Printed Circuit Boards using Lixiviant Produced by a Consortium of Acidophilic Iron Oxidizers	Thacker, S.C.| Nayak, N.S.| Tipre, D.R.| Dave, S.R.	2022	Environmental Engineering Science	4	Thacker, S.C., Nayak, N.S., Tipre, D.R. and 1 more (...) (2022).Multi-Metal Mining from Waste Cell Phone Printed Circuit Boards using Lixiviant Produced by a Consortium of Acidophilic Iron Oxidizers. Environmental Engineering Science,39(3) 287-295	https://www.scopus.com/record/display.url?eid=2-s2.0-85127618359&origin=resultslist	10.1089/ees.2020.0389	2-s2.0-85127618359	E-Waste; Electronic Waste; Electronic Equipment
Bioleaching of Copper from Auto-Switch and Inverter Printed Circuit Board using Microbial Metabolites	Mistri, R.I.| Chaudhary, R.J.| Rathi, J.K.| Thackerand, S.C.| Tipre, D.R.	2022	Indian Journal of Environmental Protection	0	Mistri, R.I., Chaudhary, R.J., Rathi, J.K. and 2 more (...) (2022).Bioleaching of Copper from Auto-Switch and Inverter Printed Circuit Board using Microbial Metabolites. Indian Journal of Environmental Protection,42(10) 1202-1207	https://www.scopus.com/record/display.url?eid=2-s2.0-85148996184&origin=resultslist	-	2-s2.0-85148996184	E-Waste; Electronic Waste; Electronic Equipment
A novel approach based on solvent displacement crystallisation for iron removal and copper recovery from solutions of semi-pilot scale bioleaching of WPCBs	Erust, C.| Akcil, A.| Tuncuk, A.| Deveci, H.| Yazici, E.Y.| Panda, S.	2021	Journal of Cleaner Production	18	Erust, C., Akcil, A., Tuncuk, A. and 3 more (...) (2021).A novel approach based on solvent displacement crystallisation for iron removal and copper recovery from solutions of semi-pilot scale bioleaching of WPCBs. Journal of Cleaner Production,294	https://www.scopus.com/record/display.url?eid=2-s2.0-85101424705&origin=resultslist	10.1016/j.jclepro.2021.126346	2-s2.0-85101424705	E-Waste; Electronic Waste; Electronic Equipment
Impact of Pulverization, Pretreatment and pH Regulation on Microbial Extraction of Metals from Waste Mobile Phone Printed Circuit Boards	Thacker, S.C.| Nayak, N.S.| Tipre, D.R.| Dave, S.R.	2021	Applied Biochemistry and Microbiology	1	Thacker, S.C., Nayak, N.S., Tipre, D.R. and 1 more (...) (2021).Impact of Pulverization, Pretreatment and pH Regulation on Microbial Extraction of Metals from Waste Mobile Phone Printed Circuit Boards. Applied Biochemistry and Microbiology,57(5) 675-682	https://www.scopus.com/record/display.url?eid=2-s2.0-85115668090&origin=resultslist	10.1134/S0003683821050173	2-s2.0-85115668090	E-Waste; Electronic Waste; Electronic Equipment
Recovery of metals in a double-stage continuous bioreactor for acidic bioleaching of printed circuit boards (PCBs)	Hubau, A.| Minier, M.| Chagnes, A.| Joulian, C.| Silvente, C.| Guezennec, A.-G.	2020	Separation and Purification Technology	49	Hubau, A., Minier, M., Chagnes, A. and 3 more (...) (2020).Recovery of metals in a double-stage continuous bioreactor for acidic bioleaching of printed circuit boards (PCBs). Separation and Purification Technology,238	https://www.scopus.com/record/display.url?eid=2-s2.0-85077649549&origin=resultslist	10.1016/j.seppur.2019.116481	2-s2.0-85077649549	E-Waste; Electronic Waste; Electronic Equipment
Optimisation of biohydrometallurgical batch reactor process for copper extraction and recovery from non-pulverized waste printed circuit boards	Sodha, A.B.| Tipre, D.R.| Dave, S.R.	2020	Hydrometallurgy	39	Sodha, A.B., Tipre, D.R., Dave, S.R. (2020).Optimisation of biohydrometallurgical batch reactor process for copper extraction and recovery from non-pulverized waste printed circuit boards. Hydrometallurgy,191	https://www.scopus.com/record/display.url?eid=2-s2.0-85074661405&origin=resultslist	10.1016/j.hydromet.2019.105170	2-s2.0-85074661405	E-Waste; Electronic Waste; Electronic Equipment
Role of humic acid in bioleaching of copper from waste computer motherboards	Zhao, Q.| Tong, L.| Kamali, A.R.| Sand, W.| Yang, H.	2020	Hydrometallurgy	9	Zhao, Q., Tong, L., Kamali, A.R. and 2 more (...) (2020).Role of humic acid in bioleaching of copper from waste computer motherboards. Hydrometallurgy,197	https://www.scopus.com/record/display.url?eid=2-s2.0-85091193423&origin=resultslist	10.1016/j.hydromet.2020.105437	2-s2.0-85091193423	E-Waste; Electronic Waste; Electronic Equipment
Acid catalysis coupling bioleaching for enhancement of metals removal from waste resin powder	Liu, R.| Wang, W.| Zhou, W.| cheng, H.| Zhou, H.	2020	Journal of Cleaner Production	7	Liu, R., Wang, W., Zhou, W. and 2 more (...) (2020).Acid catalysis coupling bioleaching for enhancement of metals removal from waste resin powder. Journal of Cleaner Production,247	https://www.scopus.com/record/display.url?eid=2-s2.0-85075342123&origin=resultslist	10.1016/j.jclepro.2019.119130	2-s2.0-85075342123	E-Waste; Electronic Waste; Electronic Equipment
Microbial Bioleaching of Ag, Au and Cu from Printed Circuit Boards of Mobile Phones	Díaz-Martínez, M.E.| Argumedo-Delira, R.| Sánchez-Viveros, G.| Alarcón, A.| Mendoza-López, M.R.	2019	Current Microbiology	34	Díaz-Martínez, M.E., Argumedo-Delira, R., Sánchez-Viveros, G. and 2 more (...) (2019).Microbial Bioleaching of Ag, Au and Cu from Printed Circuit Boards of Mobile Phones. Current Microbiology,76(5) 536-544	https://www.scopus.com/record/display.url?eid=2-s2.0-85062043205&origin=resultslist	10.1007/s00284-019-01646-3	2-s2.0-85062043205	E-Waste; Electronic Waste; Electronic Equipment
Gold bioleaching from printed circuit boards of mobile phones by aspergillus niger in a culture without agitation and with glucose as a carbon source	Argumedo-Delira, R.| Gómez-Martínez, M.J.| Soto, B.J.	2019	Metals	33	Argumedo-Delira, R., Gómez-Martínez, M.J., Soto, B.J. (2019).Gold bioleaching from printed circuit boards of mobile phones by aspergillus niger in a culture without agitation and with glucose as a carbon source. Metals,9(5)	https://www.scopus.com/record/display.url?eid=2-s2.0-85066747925&origin=resultslist	10.3390/met9050521	2-s2.0-85066747925	E-Waste; Electronic Waste; Electronic Equipment
Metal recovery from printed circuit boards by magnetotactic bacteria	Sannigrahi, S.| Suthindhiran, K.	2019	Hydrometallurgy	17	Sannigrahi, S., Suthindhiran, K. (2019).Metal recovery from printed circuit boards by magnetotactic bacteria. Hydrometallurgy,187113-124	https://www.scopus.com/record/display.url?eid=2-s2.0-85066052358&origin=resultslist	10.1016/j.hydromet.2019.05.007	2-s2.0-85066052358	E-Waste; Electronic Waste; Electronic Equipment
Decouple and compare the role of abiotic factors and developed iron and sulphur oxidizers for enhanced extraction of metals from television printed circuit boards	Sodha, A.B.| Shah, M.B.| Qureshi, S.A.| Tipre, D.R.| Dave, S.R.	2019	Separation Science and Technology (Philadelphia)	7	Sodha, A.B., Shah, M.B., Qureshi, S.A. and 2 more (...) (2019).Decouple and compare the role of abiotic factors and developed iron and sulphur oxidizers for enhanced extraction of metals from television printed circuit boards. Separation Science and Technology (Philadelphia),54(4) 591-601	https://www.scopus.com/record/display.url?eid=2-s2.0-85053054243&origin=resultslist	10.1080/01496395.2018.1512616	2-s2.0-85053054243	E-Waste; Electronic Waste; Electronic Equipment
Continuous production of a biogenic ferric iron lixiviant for the bioleaching of printed circuit boards (PCBs)	Hubau, A.| Minier, M.| Chagnes, A.| Joulian, C.| Perez, C.| Guezennec, A.-G.	2018	Hydrometallurgy	33	Hubau, A., Minier, M., Chagnes, A. and 3 more (...) (2018).Continuous production of a biogenic ferric iron lixiviant for the bioleaching of printed circuit boards (PCBs). Hydrometallurgy,180180-191	https://www.scopus.com/record/display.url?eid=2-s2.0-85050725916&origin=resultslist	10.1016/j.hydromet.2018.07.001	2-s2.0-85050725916	E-Waste; Electronic Waste; Electronic Equipment
Chemical and microbial leaching of base metals from obsolete cell-phone printed circuit boards	Khatri, B.R.| Sodha, A.B.| Shah, M.B.| Tipre, D.R.| Dave, S.R.	2018	Sustainable Environment Research	29	Khatri, B.R., Sodha, A.B., Shah, M.B. and 2 more (...) (2018).Chemical and microbial leaching of base metals from obsolete cell-phone printed circuit boards. Sustainable Environment Research,28(6) 333-339	https://www.scopus.com/record/display.url?eid=2-s2.0-85056352274&origin=resultslist	10.1016/j.serj.2018.10.002	2-s2.0-85056352274	E-Waste; Electronic Waste; Electronic Equipment
© 2024 Elsevier B.V. All rights reserved. SciVal, RELX Group and the RE symbol are trade marks of RELX Intellectual Properties SA, used under license.
