# Supplementary material for: A Microbial-Centric View of Mobile Phones: Enhancing the Technological Feasibility of Biotechnological Recovery of Critical Metals
Source: Bioengineering (Basel). 2025 Jan 22;12(2):101. doi: 10.3390/bioengineering12020101 (PMC11852156; doi:10.3390/bioengineering12020101)
Supplement: Supplementary file 1 [file bioengineering-12-00101-s001.zip › Table S2.xlsx]

## Sheet: Table S2
Data set	Publications for Biosorption within Publications in E-Waste; Electronic Waste; Electronic Equipment for Bioleaching T.2195 | 2018 to 2023
Year range	2018 to 2023
Subject classification	ASJC
Filtered by	not filtered
Types of publications included	All publication types
Self-citations	-
Data source	Scopus
Date last updated	2024-02-14
Date exported	2024-02-21
17 publications
Title	Authors	Year	Scopus Source title	Source ID	Citations	Reference	Abstract	DOI	EID
Role of Biotechnological Approaches for the Valorization of Precious Metals from E-waste	Upadhyay, R.| Ramayya, P.J.	2023	Microbial Technology for Sustainable E-waste Management	21101180828	0	Upadhyay, R., Ramayya, P.J. (2023).Role of Biotechnological Approaches for the Valorization of Precious Metals from E-waste. Microbial Technology for Sustainable E-waste Management,319-335	https://www.scopus.com/record/display.url?eid=2-s2.0-85173289444&origin=resultslist	10.1007/978-3-031-25678-3_20	2-s2.0-85173289444
Biological methods for the treatment of e-waste	Punia, A.| Chauhan, N.S.| Singh, R.P.	2023	Waste Management and Resource Recycling in the Developing World	21101145839	1	Punia, A., Chauhan, N.S., Singh, R.P. (2023).Biological methods for the treatment of e-waste. Waste Management and Resource Recycling in the Developing World,163-180	https://www.scopus.com/record/display.url?eid=2-s2.0-85152316539&origin=resultslist	10.1016/B978-0-323-90463-6.00032-4	2-s2.0-85152316539
Current nature-based biological practices for rare earth elements extraction and recovery: Bioleaching and biosorption	Brown, R.M.| Mirkouei, A.| Reed, D.| Thompson, V.	2023	Renewable and Sustainable Energy Reviews	27567	19	Brown, R.M., Mirkouei, A., Reed, D. and 1 more (...) (2023).Current nature-based biological practices for rare earth elements extraction and recovery: Bioleaching and biosorption. Renewable and Sustainable Energy Reviews,173	https://www.scopus.com/record/display.url?eid=2-s2.0-85143825120&origin=resultslist	10.1016/j.rser.2022.113099	2-s2.0-85143825120
Challenges and Approaches in E-waste Management	Ullah, N.	2023	Microbial Technology for Sustainable E-waste Management	21101180828	0	Ullah, N. (2023).Challenges and Approaches in E-waste Management. Microbial Technology for Sustainable E-waste Management,101-111	https://www.scopus.com/record/display.url?eid=2-s2.0-85173338632&origin=resultslist	10.1007/978-3-031-25678-3_6	2-s2.0-85173338632
Microbial Technology for Sustainable E-waste Management	Debbarma, P.| Kumar, S.| Suyal, D.C.| Soni, R.	2023	Microbial Technology for Sustainable E-waste Management	21101180828	1	Debbarma, P., Kumar, S., Suyal, D.C. and 1 more (...) (2023).Microbial Technology for Sustainable E-waste Management. Microbial Technology for Sustainable E-waste Management,1-352	https://www.scopus.com/record/display.url?eid=2-s2.0-85164058413&origin=resultslist	10.1007/978-3-031-25678-3	2-s2.0-85164058413
Bioremediation of E-waste Through Microbial Exopolysaccharides: A Perspective	Debbarma, P.| Suyal, D.C.| Kumar, S.| Joshi, D.| Singh, M.| Rajwar, J.| Rawat, B.| Dasila, H.| Maithani, D.| Soni, R.	2023	Microbial Technology for Sustainable E-waste Management	21101180828	0	Debbarma, P., Suyal, D.C., Kumar, S. and 7 more (...) (2023).Bioremediation of E-waste Through Microbial Exopolysaccharides: A Perspective. Microbial Technology for Sustainable E-waste Management,245-257	https://www.scopus.com/record/display.url?eid=2-s2.0-85173331134&origin=resultslist	10.1007/978-3-031-25678-3_15	2-s2.0-85173331134
A review on recovery processes of metals from E-waste: A green perspective	Dutta, D.| Rautela, R.| Gujjala, L.K.S.| Kundu, D.| Sharma, P.| Tembhare, M.| Kumar, S.	2023	Science of the Total Environment	25349	35	Dutta, D., Rautela, R., Gujjala, L.K.S. and 4 more (...) (2023).A review on recovery processes of metals from E-waste: A green perspective. Science of the Total Environment,859	https://www.scopus.com/record/display.url?eid=2-s2.0-85142673527&origin=resultslist	10.1016/j.scitotenv.2022.160391	2-s2.0-85142673527
E-waste management using different cost-effective, eco-friendly biological techniques: an overview	Agarwal, S.| Darbar, S.| Saha, S.| Choudhury, M.| Singh, R.P.	2023	Waste Management and Resource Recycling in the Developing World	21101145839	1	Agarwal, S., Darbar, S., Saha, S. and 2 more (...) (2023).E-waste management using different cost-effective, eco-friendly biological techniques: an overview. Waste Management and Resource Recycling in the Developing World,205-235	https://www.scopus.com/record/display.url?eid=2-s2.0-85152331173&origin=resultslist	10.1016/B978-0-323-90463-6.00026-9	2-s2.0-85152331173
Microbial recovery of critical metals from secondary sources	Gavrilescu, M.	2022	Bioresource Technology	15423	25	Gavrilescu, M. (2022).Microbial recovery of critical metals from secondary sources. Bioresource Technology,344	https://www.scopus.com/record/display.url?eid=2-s2.0-85118718216&origin=resultslist	10.1016/j.biortech.2021.126208	2-s2.0-85118718216
Microbial community and their role in bioremediation of polluted e-waste sites	Dey, S.| Shekhawat, M.S.| Pandey, D.K.| Ghorai, M.| Anand, U.| Hoda, M.| Bhattacharya, S.| Bhattacharjee, R.| Ghosh, A.| Nongdam, P.| Kumar, V.| Dey, A.	2022	Metagenomics to Bioremediation: Applications, Cutting Edge Tools, and Future Outlook	21101122937	1	Dey, S., Shekhawat, M.S., Pandey, D.K. and 9 more (...) (2022).Microbial community and their role in bioremediation of polluted e-waste sites. Metagenomics to Bioremediation: Applications, Cutting Edge Tools, and Future Outlook,261-283	https://www.scopus.com/record/display.url?eid=2-s2.0-85142832345&origin=resultslist	10.1016/B978-0-323-96113-4.00006-8	2-s2.0-85142832345
Biohydrometallurgical methods and the processes involved in the bioleaching of WEEE	Minimol, M.| Vidya Shetty, K.| Saidutta, M.B.	2021	Environmental Management of Waste Electrical and Electronic Equipment	21101083528	2	Minimol, M., Vidya Shetty, K., Saidutta, M.B. (2021).Biohydrometallurgical methods and the processes involved in the bioleaching of WEEE. Environmental Management of Waste Electrical and Electronic Equipment,89-107	https://www.scopus.com/record/display.url?eid=2-s2.0-85121099262&origin=resultslist	10.1016/B978-0-12-822474-8.00005-2	2-s2.0-85121099262
Biological treatment, recovery, and recycling of metals from waste printed circuit boards	Goswami, S.| Kushwaha, A.| Goswami, L.| Singh, N.| Bhan, U.| Daverey, A.| Hussain, C.M.	2021	Environmental Management of Waste Electrical and Electronic Equipment	21101083528	35	Goswami, S., Kushwaha, A., Goswami, L. and 4 more (...) (2021).Biological treatment, recovery, and recycling of metals from waste printed circuit boards. Environmental Management of Waste Electrical and Electronic Equipment,163-184	https://www.scopus.com/record/display.url?eid=2-s2.0-85115993926&origin=resultslist	10.1016/B978-0-12-822474-8.00009-X	2-s2.0-85115993926
A Green and Sustainable Process for the Recovery of Gold from Low-Grade Sources Using Biogenic Cyanide Generated by Bacillus megaterium: A Comprehensive Study	Faraji, F.| Wang, J.| Mahandra, H.| Ghahreman, A.	2021	ACS Sustainable Chemistry and Engineering	21100248891	21	Faraji, F., Wang, J., Mahandra, H. and 1 more (...) (2021).A Green and Sustainable Process for the Recovery of Gold from Low-Grade Sources Using Biogenic Cyanide Generated by Bacillus megaterium: A Comprehensive Study. ACS Sustainable Chemistry and Engineering,9(1) 236-245	https://www.scopus.com/record/display.url?eid=2-s2.0-85099119648&origin=resultslist	10.1021/acssuschemeng.0c06904	2-s2.0-85099119648
Emerging technologies for the recovery of rare earth elements (REEs) from the end-of-life electronic wastes: a review on progress, challenges, and perspectives	Ambaye, T.G.| Vaccari, M.| Castro, F.D.| Prasad, S.| Rtimi, S.	2020	Environmental Science and Pollution Research	23918	72	Ambaye, T.G., Vaccari, M., Castro, F.D. and 2 more (...) (2020).Emerging technologies for the recovery of rare earth elements (REEs) from the end-of-life electronic wastes: a review on progress, challenges, and perspectives. Environmental Science and Pollution Research,27(29) 36052-36074	https://www.scopus.com/record/display.url?eid=2-s2.0-85087491024&origin=resultslist	10.1007/s11356-020-09630-2	2-s2.0-85087491024
A novel eco-friendly hybrid approach for recovery and reuse of copper from electronic waste	Sinha, R.| Chauhan, G.| Singh, A.| Kumar, A.| Acharya, S.	2018	Journal of Environmental Chemical Engineering	21100255493	27	Sinha, R., Chauhan, G., Singh, A. and 2 more (...) (2018).A novel eco-friendly hybrid approach for recovery and reuse of copper from electronic waste. Journal of Environmental Chemical Engineering,6(1) 1053-1061	https://www.scopus.com/record/display.url?eid=2-s2.0-85042404090&origin=resultslist	10.1016/j.jece.2018.01.030	2-s2.0-85042404090
Bio-recycling of metals: Recycling of technical products using biological applications	Pollmann, K.| Kutschke, S.| Matys, S.| Raff, J.| Hlawacek, G.| Lederer, F.L.	2018	Biotechnology Advances	15461	90	Pollmann, K., Kutschke, S., Matys, S. and 3 more (...) (2018).Bio-recycling of metals: Recycling of technical products using biological applications. Biotechnology Advances,36(4) 1048-1062	https://www.scopus.com/record/display.url?eid=2-s2.0-85044257371&origin=resultslist	10.1016/j.biotechadv.2018.03.006	2-s2.0-85044257371
Biomining – Biotechnological systems for the extraction and recovery of metals from secondary sources	Kucuker, M.A.| Kuchta, K.	2018	Global Nest Journal	19700174610	7	Kucuker, M.A., Kuchta, K. (2018).Biomining – Biotechnological systems for the extraction and recovery of metals from secondary sources. Global Nest Journal,20(4) 737-742	https://www.scopus.com/record/display.url?eid=2-s2.0-85067686986&origin=resultslist	10.30955/GNJ.002692	2-s2.0-85067686986
Bioremediation
Bioremediation Strategies for Sustainable E-waste Management	Sharma, H.| Rai, A.K.	2023	Microbial Technology for Sustainable E-waste Management	21101180828	0	Sharma, H., Rai, A.K. (2023).Bioremediation Strategies for Sustainable E-waste Management. Microbial Technology for Sustainable E-waste Management,87-100	https://www.scopus.com/record/display.url?eid=2-s2.0-85173339369&origin=resultslist	10.1007/978-3-031-25678-3_5	2-s2.0-85173339369
Remediation of metals and plastic from e-waste by iron mine indigenous acidophilic bacteria	Nasiri, T.| Mokhtari, M.| Teimouri, F.| Abouee, E.	2023	Waste Management and Research	26492	1	Nasiri, T., Mokhtari, M., Teimouri, F. and 1 more (...) (2023).Remediation of metals and plastic from e-waste by iron mine indigenous acidophilic bacteria. Waste Management and Research,41(4) 894-902	https://www.scopus.com/record/display.url?eid=2-s2.0-85139926652&origin=resultslist	10.1177/0734242X221126418	2-s2.0-85139926652
Biological methods for the treatment of e-waste	Punia, A.| Chauhan, N.S.| Singh, R.P.	2023	Waste Management and Resource Recycling in the Developing World	21101145839	1	Punia, A., Chauhan, N.S., Singh, R.P. (2023).Biological methods for the treatment of e-waste. Waste Management and Resource Recycling in the Developing World,163-180	https://www.scopus.com/record/display.url?eid=2-s2.0-85152316539&origin=resultslist	10.1016/B978-0-323-90463-6.00032-4	2-s2.0-85152316539
Resource Recycling, Recovery, and Xenobiotic Remediation from E-wastes Through Biofilm Technology: A Review	Bharathi, S.D.| Dilshani, A.| Rishivanthi, S.| Khaitan, P.| Vamsidhar, A.| Jacob, S.	2023	Applied Biochemistry and Biotechnology	110291	1	Bharathi, S.D., Dilshani, A., Rishivanthi, S. and 3 more (...) (2023).Resource Recycling, Recovery, and Xenobiotic Remediation from E-wastes Through Biofilm Technology: A Review. Applied Biochemistry and Biotechnology,195(9) 5669-5692	https://www.scopus.com/record/display.url?eid=2-s2.0-85133618778&origin=resultslist	10.1007/s12010-022-04055-8	2-s2.0-85133618778
Current Scenario on Conventional and Modern Approaches Towards Eco-friendly Electronic Waste Management	Karthika, P.| Dinesh, G.K.| Sathya, V.| Karthika, S.| Sinduja, M.| Kiruthiga, S.| Kannojiya, S.| Priya, P.S.| Prasad, S.| Soni, R.	2023	Microbial Technology for Sustainable E-waste Management	21101180828	0	Karthika, P., Dinesh, G.K., Sathya, V. and 7 more (...) (2023).Current Scenario on Conventional and Modern Approaches Towards Eco-friendly Electronic Waste Management. Microbial Technology for Sustainable E-waste Management,1-44	https://www.scopus.com/record/display.url?eid=2-s2.0-85173353527&origin=resultslist	10.1007/978-3-031-25678-3_1	2-s2.0-85173353527
Microbial Technology for Sustainable E-waste Management	Debbarma, P.| Kumar, S.| Suyal, D.C.| Soni, R.	2023	Microbial Technology for Sustainable E-waste Management	21101180828	1	Debbarma, P., Kumar, S., Suyal, D.C. and 1 more (...) (2023).Microbial Technology for Sustainable E-waste Management. Microbial Technology for Sustainable E-waste Management,1-352	https://www.scopus.com/record/display.url?eid=2-s2.0-85164058413&origin=resultslist	10.1007/978-3-031-25678-3	2-s2.0-85164058413
Bioremediation of E-waste Through Microbial Exopolysaccharides: A Perspective	Debbarma, P.| Suyal, D.C.| Kumar, S.| Joshi, D.| Singh, M.| Rajwar, J.| Rawat, B.| Dasila, H.| Maithani, D.| Soni, R.	2023	Microbial Technology for Sustainable E-waste Management	21101180828	0	Debbarma, P., Suyal, D.C., Kumar, S. and 7 more (...) (2023).Bioremediation of E-waste Through Microbial Exopolysaccharides: A Perspective. Microbial Technology for Sustainable E-waste Management,245-257	https://www.scopus.com/record/display.url?eid=2-s2.0-85173331134&origin=resultslist	10.1007/978-3-031-25678-3_15	2-s2.0-85173331134
Fungal biotechnology for urban mining of metals from waste printed circuit boards: A review	Trivedi, A.| Vishwakarma, A.| Saawarn, B.| Mahanty, B.| Hait, S.	2022	Journal of Environmental Management	23371	11	Trivedi, A., Vishwakarma, A., Saawarn, B. and 2 more (...) (2022).Fungal biotechnology for urban mining of metals from waste printed circuit boards: A review. Journal of Environmental Management,323	https://www.scopus.com/record/display.url?eid=2-s2.0-85137630972&origin=resultslist	10.1016/j.jenvman.2022.116133	2-s2.0-85137630972
Simultaneous leaching of Cu, Al, and Ni from computer printed circuit boards using Penicillium simplicissimum	Esmaeili, A.| Arshadi, M.| Yaghmaei, P.O.C.A.P.E.D.S.	2022	Resources, Conservation and Recycling	26424	10	Esmaeili, A., Arshadi, M., Yaghmaei, P.O.C.A.P.E.D.S. (2022).Simultaneous leaching of Cu, Al, and Ni from computer printed circuit boards using Penicillium simplicissimum. Resources, Conservation and Recycling,177	https://www.scopus.com/record/display.url?eid=2-s2.0-85117698898&origin=resultslist	10.1016/j.resconrec.2021.105976	2-s2.0-85117698898
Microbial community and their role in bioremediation of polluted e-waste sites	Dey, S.| Shekhawat, M.S.| Pandey, D.K.| Ghorai, M.| Anand, U.| Hoda, M.| Bhattacharya, S.| Bhattacharjee, R.| Ghosh, A.| Nongdam, P.| Kumar, V.| Dey, A.	2022	Metagenomics to Bioremediation: Applications, Cutting Edge Tools, and Future Outlook	21101122937	1	Dey, S., Shekhawat, M.S., Pandey, D.K. and 9 more (...) (2022).Microbial community and their role in bioremediation of polluted e-waste sites. Metagenomics to Bioremediation: Applications, Cutting Edge Tools, and Future Outlook,261-283	https://www.scopus.com/record/display.url?eid=2-s2.0-85142832345&origin=resultslist	10.1016/B978-0-323-96113-4.00006-8	2-s2.0-85142832345
Recovery of valuable metals from spent mobile phone printed circuit boards using biochar in indirect bioleaching	Kadivar, S.| Pourhossein, F.| Mousavi, S.M.	2021	Journal of Environmental Management	23371	28	Kadivar, S., Pourhossein, F., Mousavi, S.M. (2021).Recovery of valuable metals from spent mobile phone printed circuit boards using biochar in indirect bioleaching. Journal of Environmental Management,280	https://www.scopus.com/record/display.url?eid=2-s2.0-85097465025&origin=resultslist	10.1016/j.jenvman.2020.111642	2-s2.0-85097465025
Bioleaching of copper from large printed circuit boards for synthesis of organic-inorganic hybrid	Chandane, P.| Jori, C.| Chaudhari, H.| Bhapkar, S.| Deshmukh, S.| Jadhav, U.	2020	Environmental Science and Pollution Research	23918	18	Chandane, P., Jori, C., Chaudhari, H. and 3 more (...) (2020).Bioleaching of copper from large printed circuit boards for synthesis of organic-inorganic hybrid. Environmental Science and Pollution Research,27(6) 5797-5808	https://www.scopus.com/record/display.url?eid=2-s2.0-85077060510&origin=resultslist	10.1007/s11356-019-07244-x	2-s2.0-85077060510
Process engineering aspects in bioleaching of metals from electronic waste	Minimol, M.| Shetty K, V.| Saidutta, M.B.	2020	Handbook of Environmental Chemistry	21100416079	3	Minimol, M., Shetty K, V., Saidutta, M.B. (2020).Process engineering aspects in bioleaching of metals from electronic waste. Handbook of Environmental Chemistry,10427-44	https://www.scopus.com/record/display.url?eid=2-s2.0-85091704007&origin=resultslist	10.1007/698_2020_575	2-s2.0-85091704007
Optimized bioleaching of copper by indigenous cyanogenic bacteria isolated from the landfill of e-waste	Arab, B.| Hassanpour, F.| Arshadi, M.| Yaghmaei, S.| Hamedi, J.	2020	Journal of Environmental Management	23371	36	Arab, B., Hassanpour, F., Arshadi, M. and 2 more (...) (2020).Optimized bioleaching of copper by indigenous cyanogenic bacteria isolated from the landfill of e-waste. Journal of Environmental Management,261	https://www.scopus.com/record/display.url?eid=2-s2.0-85078482447&origin=resultslist	10.1016/j.jenvman.2020.110124	2-s2.0-85078482447
Leaching of indium from end-of-life LCD panels via catalysis by synergistic microbial communities	Xie, Y.| Wang, S.| Tian, X.| Che, L.| Wu, X.| Zhao, F.	2019	Science of the Total Environment	25349	20	Xie, Y., Wang, S., Tian, X. and 3 more (...) (2019).Leaching of indium from end-of-life LCD panels via catalysis by synergistic microbial communities. Science of the Total Environment,655781-786	https://www.scopus.com/record/display.url?eid=2-s2.0-85057065071&origin=resultslist	10.1016/j.scitotenv.2018.11.141	2-s2.0-85057065071
Study of plastics elimination in bioleaching of electronic waste using Acidithiobacillus ferrooxidans	Arshadi, M.| Yaghmaei, S.| Mousavi, S.M.	2019	International Journal of Environmental Science and Technology	4000148503	21	Arshadi, M., Yaghmaei, S., Mousavi, S.M. (2019).Study of plastics elimination in bioleaching of electronic waste using Acidithiobacillus ferrooxidans. International Journal of Environmental Science and Technology,16(11) 7113-7126	https://www.scopus.com/record/display.url?eid=2-s2.0-85057616503&origin=resultslist	10.1007/s13762-018-2120-1	2-s2.0-85057616503
Heat evolution and energy analysis of cyanide bioproduction by a cyanogenic microorganism with the potential for bioleaching of precious metals	Yuan, Z.| Yuan, Y.| Liu, W.| Ruan, J.| Li, Y.| Fan, Y.| Qiu, R.	2019	Journal of Hazardous Materials	25858	34	Yuan, Z., Yuan, Y., Liu, W. and 4 more (...) (2019).Heat evolution and energy analysis of cyanide bioproduction by a cyanogenic microorganism with the potential for bioleaching of precious metals. Journal of Hazardous Materials,377284-289	https://www.scopus.com/record/display.url?eid=2-s2.0-85066451402&origin=resultslist	10.1016/j.jhazmat.2019.05.051	2-s2.0-85066451402
Isolation and identification of Penicillium chrysogenum strain Y5 and its copper extraction characterization from waste printed circuit boards	Xia, M.-C.| Bao, P.| Liu, A.-J.| Zhang, S.-S.| Peng, T.-J.| Shen, L.| Yu, R.-L.| Wu, X.-L.| Li, J.-K.| Liu, Y.-D.| Chen, M.| Qiu, G.-Z.| Zeng, W.-M.	2018	Journal of Bioscience and Bioengineering	16337	24	Xia, M.-C., Bao, P., Liu, A.-J. and 10 more (...) (2018).Isolation and identification of Penicillium chrysogenum strain Y5 and its copper extraction characterization from waste printed circuit boards. Journal of Bioscience and Bioengineering,126(1) 78-87	https://www.scopus.com/record/display.url?eid=2-s2.0-85044278463&origin=resultslist	10.1016/j.jbiosc.2018.02.001	2-s2.0-85044278463
Leaching of vanadium from waste V2O5-WO3/TiO2 catalyst catalyzed by functional microorganisms	Wang, S.| Xie, Y.| Yan, W.| Wu, X.| Wang, C.-T.| Zhao, F.	2018	Science of the Total Environment	25349	29	Wang, S., Xie, Y., Yan, W. and 3 more (...) (2018).Leaching of vanadium from waste V2O5-WO3/TiO2 catalyst catalyzed by functional microorganisms. Science of the Total Environment,639497-503	https://www.scopus.com/record/display.url?eid=2-s2.0-85048722661&origin=resultslist	10.1016/j.scitotenv.2018.05.168	2-s2.0-85048722661
RECOVERY
Enhanced Au bioleaching from waste central processing unit (CPU) slots in a bioreactor with 10 mA direct current	Pang, C.| Lin, M.| Wu, Y.| Ruan, J.	2023	Resources, Conservation and Recycling	26424	0	Pang, C., Lin, M., Wu, Y. and 1 more (...) (2023).Enhanced Au bioleaching from waste central processing unit (CPU) slots in a bioreactor with 10 mA direct current. Resources, Conservation and Recycling,198	https://www.scopus.com/record/display.url?eid=2-s2.0-85167834352&origin=resultslist	10.1016/j.resconrec.2023.107171	2-s2.0-85167834352
Bioleaching: urban mining of E-waste and its future implications	Bhat, S.A.| Cui, G.| Ameen, F.| Li, F.| Kumar, S.	2023	Global E-waste Management Strategies and Future Implications	21101167767	0	Bhat, S.A., Cui, G., Ameen, F. and 2 more (...) (2023).Bioleaching: urban mining of E-waste and its future implications. Global E-waste Management Strategies and Future Implications,143-151	https://www.scopus.com/record/display.url?eid=2-s2.0-85166106978&origin=resultslist	10.1016/B978-0-323-99919-9.00003-9	2-s2.0-85166106978
Plant–Bacteria Interaction in the Recovery of Metals from Electronic Waste	Díaz-Domínguez, G.| Domínguez-Capitaine, B.P.| Díaz-Martínez, M.E.| Argumedo-Delira, R.	2023	Microbial Technology for Sustainable E-waste Management	21101180828	0	Díaz-Domínguez, G., Domínguez-Capitaine, B.P., Díaz-Martínez, M.E. and 1 more (...) (2023).Plant–Bacteria Interaction in the Recovery of Metals from Electronic Waste. Microbial Technology for Sustainable E-waste Management,287-301	https://www.scopus.com/record/display.url?eid=2-s2.0-85173360062&origin=resultslist	10.1007/978-3-031-25678-3_18	2-s2.0-85173360062
Bioleaching of Metals from Printed Circuit Boards	Pavithira, V.| Anchana Devi, C.| Pushpa, N.	2022	Nature Environment and Pollution Technology	19700186863	0	Pavithira, V., Anchana Devi, C., Pushpa, N. (2022).Bioleaching of Metals from Printed Circuit Boards. Nature Environment and Pollution Technology,21(2) 599-606	https://www.scopus.com/record/display.url?eid=2-s2.0-85132864793&origin=resultslist	10.46488/NEPT.2022.V21I02.018	2-s2.0-85132864793
Bioleaching: A Method of Microbial Recovery of Metal Values from Industrial Wastes	Dey, S.	2023	Biohydrometallurgical Processes: Metal Recovery and Remediation	21101193034	0	Dey, S. (2023).Bioleaching: A Method of Microbial Recovery of Metal Values from Industrial Wastes. Biohydrometallurgical Processes: Metal Recovery and Remediation,197-214	https://www.scopus.com/record/display.url?eid=2-s2.0-85180018650&origin=resultslist	10.1201/9781003451457-10	2-s2.0-85180018650
Bioleaching of Copper from Auto-Switch and Inverter Printed Circuit Board using Microbial Metabolites	Mistri, R.I.| Chaudhary, R.J.| Rathi, J.K.| Thackerand, S.C.| Tipre, D.R.	2022	Indian Journal of Environmental Protection	22688	0	Mistri, R.I., Chaudhary, R.J., Rathi, J.K. and 2 more (...) (2022).Bioleaching of Copper from Auto-Switch and Inverter Printed Circuit Board using Microbial Metabolites. Indian Journal of Environmental Protection,42(10) 1202-1207	https://www.scopus.com/record/display.url?eid=2-s2.0-85148996184&origin=resultslist	-	2-s2.0-85148996184
Fungal Biotechnology for the Recovery of Critical Metals from E-waste: Current Research Trends and Prospects	Trivedi, A.| Kanaujia, K.| Upvan, K.| Hait, S.	2023	Development in E-waste Management: Sustainability and Circular Economy Aspects	21101151108	0	Trivedi, A., Kanaujia, K., Upvan, K. and 1 more (...) (2023).Fungal Biotechnology for the Recovery of Critical Metals from E-waste: Current Research Trends and Prospects. Development in E-waste Management: Sustainability and Circular Economy Aspects,71-86	https://www.scopus.com/record/display.url?eid=2-s2.0-85158961707&origin=resultslist	10.1201/9781003301899-6	2-s2.0-85158961707
Hybrid leaching of tantalum and other valuable metals from tantalum capacitor waste	Sikander, A.| Kelly, S.| Kuchta, K.| Sievers, A.| Willner, T.| Hursthouse, A.S.	2023	Environmental Science and Pollution Research	23918	0	Sikander, A., Kelly, S., Kuchta, K. and 3 more (...) (2023).Hybrid leaching of tantalum and other valuable metals from tantalum capacitor waste. Environmental Science and Pollution Research,30(21) 59621-59631	https://www.scopus.com/record/display.url?eid=2-s2.0-85151409829&origin=resultslist	10.1007/s11356-023-26592-3	2-s2.0-85151409829
Bio-Leaching of Heavy Metals by Aspergillus niger from Mobile-Phone Scrap	Al-Shammari, R.H.H.| Al-Yosef, J.W.O.| Alsaady, M.H.M.| Atyia, S.A.	2023	IOP Conference Series: Earth and Environmental Science	19900195068	0	Al-Shammari, R.H.H., Al-Yosef, J.W.O., Alsaady, M.H.M. and 1 more (...) (2023).Bio-Leaching of Heavy Metals by Aspergillus niger from Mobile-Phone Scrap. IOP Conference Series: Earth and Environmental Science,1215(1)	https://www.scopus.com/record/display.url?eid=2-s2.0-85169696347&origin=resultslist	10.1088/1755-1315/1215/1/012011	2-s2.0-85169696347
Role of Bacteria for the Recovery of Precious Metals from E-waste	Jaspal, D.| Jadhav, S.| Mahajan, P.	2023	Microbial Technology for Sustainable E-waste Management	21101180828	0	Jaspal, D., Jadhav, S., Mahajan, P. (2023).Role of Bacteria for the Recovery of Precious Metals from E-waste. Microbial Technology for Sustainable E-waste Management,127-143	https://www.scopus.com/record/display.url?eid=2-s2.0-85173297335&origin=resultslist	10.1007/978-3-031-25678-3_8	2-s2.0-85173297335
E-Waste Management: Rising Concern on Existing Problems, Modern Perspectives, and Innovative Solutions	Subramaniam, R.| Rajagopalan, K.| Mathews, M.G.R.| Selvan Christyraj, J.D.| Selvan Christyraj, J.R.S.	2022	Handbook of Solid Waste Management: Sustainability through Circular Economy	21101151840	0	Subramaniam, R., Rajagopalan, K., Mathews, M.G.R. and 2 more (...) (2022).E-Waste Management: Rising Concern on Existing Problems, Modern Perspectives, and Innovative Solutions. Handbook of Solid Waste Management: Sustainability through Circular Economy,1573-1592	https://www.scopus.com/record/display.url?eid=2-s2.0-85159448685&origin=resultslist	10.1007/978-981-16-4230-2_115	2-s2.0-85159448685
Bioleaching of Valuable Metals from E-Waste	Manimaran, D.R.| Mithra, K.| Keerthana, M.| Priyamvatha, V.B.| Sivamani, S.	2022	AIP Conference Proceedings	26916	0	Manimaran, D.R., Mithra, K., Keerthana, M. and 2 more (...) (2022).Bioleaching of Valuable Metals from E-Waste. AIP Conference Proceedings,2446	https://www.scopus.com/record/display.url?eid=2-s2.0-85144040651&origin=resultslist	10.1063/5.0108840	2-s2.0-85144040651
Resources management and eco-efficiency-critical metals, an example	Butu, A.| Rodino, S.| Fidler, G.| Butu, M.	2018	International Multidisciplinary Scientific GeoConference Surveying Geology and Mining Ecology Management, SGEM	21100274701	0	Butu, A., Rodino, S., Fidler, G. and 1 more (...) (2018).Resources management and eco-efficiency-critical metals, an example. International Multidisciplinary Scientific GeoConference Surveying Geology and Mining Ecology Management, SGEM,18(4) 167-173	https://www.scopus.com/record/display.url?eid=2-s2.0-85058864573&origin=resultslist	10.5593/sgem2018/4.2/S18.022	2-s2.0-85058864573
Introducing heterotrophic iron ore bacteria as new candidates in promoting the recovery of e-waste strategic metals	Teimouri, F.| Mokhtari, M.| Nasiri, T.| Abouee, E.	2023	World Journal of Microbiology and Biotechnology	16152	0	Teimouri, F., Mokhtari, M., Nasiri, T. and 1 more (...) (2023).Introducing heterotrophic iron ore bacteria as new candidates in promoting the recovery of e-waste strategic metals. World Journal of Microbiology and Biotechnology,39(5)	https://www.scopus.com/record/display.url?eid=2-s2.0-85151168271&origin=resultslist	10.1007/s11274-023-03589-1	2-s2.0-85151168271
Cu extraction from waste copper clad laminate sorting residue in a two-stage bioleaching process: Process optimization and mechanism	Zhang, L.-J.| Li, Y.-X.| Fan, Y.| Ren, L.-X.| Wang, H.-Y.| Wang, Y.| Ding, K.-Q.| Zhou, H.-B.	2023	Gongcheng Kexue Xuebao/Chinese Journal of Engineering	21100399145	1	Zhang, L.-J., Li, Y.-X., Fan, Y. and 5 more (...) (2023).Cu extraction from waste copper clad laminate sorting residue in a two-stage bioleaching process: Process optimization and mechanism. Gongcheng Kexue Xuebao/Chinese Journal of Engineering,45(2) 223-233	https://www.scopus.com/record/display.url?eid=2-s2.0-85136928770&origin=resultslist	10.13374/j.issn2095-9389.2021.12.03.005	2-s2.0-85136928770
Augmentation in bioleaching potential of indigenous Bacillus sp. ISO1 for metals recovery from waste computer-printed circuit boards	Thakur, P.| Kumar, S.	2023	International Microbiology	19762	1	Thakur, P., Kumar, S. (2023).Augmentation in bioleaching potential of indigenous Bacillus sp. ISO1 for metals recovery from waste computer-printed circuit boards. International Microbiology,	https://www.scopus.com/record/display.url?eid=2-s2.0-85174209513&origin=resultslist	10.1007/s10123-023-00434-1	2-s2.0-85174209513
Biological extraction of Cu and Ni from printed circuit boards via redoxolysis with concomitant material characterization	Vardanyan, A.| Vardanyan, N.| Gaydardzhiev, S.	2023	Hydrometallurgy	12133	1	Vardanyan, A., Vardanyan, N., Gaydardzhiev, S. (2023).Biological extraction of Cu and Ni from printed circuit boards via redoxolysis with concomitant material characterization. Hydrometallurgy,221	https://www.scopus.com/record/display.url?eid=2-s2.0-85167404489&origin=resultslist	10.1016/j.hydromet.2023.106145	2-s2.0-85167404489
Optimization of Precious Metals Recovery from Electronic Waste by Chromobacterium violaceum Using Response Surface Methodology (RSM)	Abdol Jani, W.N.F.| Suja', F.| Sayed Jamaludin, S.I.| Mohamad, N.F.| Abdul Rani, N.H.	2023	Bioinorganic Chemistry and Applications	4000150001	1	Abdol Jani, W.N.F., Suja', F., Sayed Jamaludin, S.I. and 2 more (...) (2023).Optimization of Precious Metals Recovery from Electronic Waste by Chromobacterium violaceum Using Response Surface Methodology (RSM). Bioinorganic Chemistry and Applications,2023	https://www.scopus.com/record/display.url?eid=2-s2.0-85152795095&origin=resultslist	10.1155/2023/4011670	2-s2.0-85152795095
Performance of Fluidized-Bed Bioreactor in Copper Bioleaching from Printed Circuit Boards using Alcaligenes aquatilis	Madhavan, M.| Shetty Kodialbail, V.| Saidutta, M.B.	2023	Waste and Biomass Valorization	19600157918	1	Madhavan, M., Shetty Kodialbail, V., Saidutta, M.B. (2023).Performance of Fluidized-Bed Bioreactor in Copper Bioleaching from Printed Circuit Boards using Alcaligenes aquatilis. Waste and Biomass Valorization,	https://www.scopus.com/record/display.url?eid=2-s2.0-85167787467&origin=resultslist	10.1007/s12649-023-02202-8	2-s2.0-85167787467
Recovery of precious metals from waste printed circuit boards though bioleaching route: A review of the recent progress and perspective	Dong, Y.| mingtana, N.| Zan, J.| Lin, H.	2023	Journal of Environmental Management	23371	1	Dong, Y., mingtana, N., Zan, J. and 1 more (...) (2023).Recovery of precious metals from waste printed circuit boards though bioleaching route: A review of the recent progress and perspective. Journal of Environmental Management,348	https://www.scopus.com/record/display.url?eid=2-s2.0-85174357935&origin=resultslist	10.1016/j.jenvman.2023.119354	2-s2.0-85174357935
Bioleaching of zinc from e-waste by A. aquatilis in fluidised bed bioreactor	Minimol, M.| Vidya Shetty, K.| Saidutta, M.B.	2023	Indian Chemical Engineer	13055	1	Minimol, M., Vidya Shetty, K., Saidutta, M.B. (2023).Bioleaching of zinc from e-waste by A. aquatilis in fluidised bed bioreactor. Indian Chemical Engineer,65(6) 543-555	https://www.scopus.com/record/display.url?eid=2-s2.0-85152368614&origin=resultslist	10.1080/00194506.2023.2196558	2-s2.0-85152368614
Exploring bioleaching potential of indigenous Bacillus sporothermodurans ISO1 for metals recovery from PCBs through sequential leaching process	Thakur, P.| Kumar, S.	2023	Waste Management and Research	26492	1	Thakur, P., Kumar, S. (2023).Exploring bioleaching potential of indigenous Bacillus sporothermodurans ISO1 for metals recovery from PCBs through sequential leaching process. Waste Management and Research,41(7) 1255-1266	https://www.scopus.com/record/display.url?eid=2-s2.0-85149969033&origin=resultslist	10.1177/0734242X231155102	2-s2.0-85149969033
Electronic waste- a journey from global menace to wealth generation by its effective management strategy	Kumari, R.| Karthaka, P.P.| Rajan, A.P.	2019	Research Journal of Pharmacy and Technology	21100197160	1	Kumari, R., Karthaka, P.P., Rajan, A.P. (2019).Electronic waste- a journey from global menace to wealth generation by its effective management strategy. Research Journal of Pharmacy and Technology,12(2) 848-858	https://www.scopus.com/record/display.url?eid=2-s2.0-85073413148&origin=resultslist	10.5958/0974-360X.2019.00146.X	2-s2.0-85073413148
Resource Recycling, Recovery, and Xenobiotic Remediation from E-wastes Through Biofilm Technology: A Review	Bharathi, S.D.| Dilshani, A.| Rishivanthi, S.| Khaitan, P.| Vamsidhar, A.| Jacob, S.	2023	Applied Biochemistry and Biotechnology	110291	1	Bharathi, S.D., Dilshani, A., Rishivanthi, S. and 3 more (...) (2023).Resource Recycling, Recovery, and Xenobiotic Remediation from E-wastes Through Biofilm Technology: A Review. Applied Biochemistry and Biotechnology,195(9) 5669-5692	https://www.scopus.com/record/display.url?eid=2-s2.0-85133618778&origin=resultslist	10.1007/s12010-022-04055-8	2-s2.0-85133618778
Statistical Optimization of Bioleaching for Simultaneous Recovery of Cu, Sn, Pb, and Zn from Computer-Printed Circuit Boards	Manikkampatti Palanisamy, M.| Myneni, V.R.| Palaniappan, A.| Veerappan, P.| Lebbai, M.M.| Kavitha, G.	2023	Journal of Chemistry	21100208308	1	Manikkampatti Palanisamy, M., Myneni, V.R., Palaniappan, A. and 3 more (...) (2023).Statistical Optimization of Bioleaching for Simultaneous Recovery of Cu, Sn, Pb, and Zn from Computer-Printed Circuit Boards. Journal of Chemistry,2023	https://www.scopus.com/record/display.url?eid=2-s2.0-85160428317&origin=resultslist	10.1155/2023/3432694	2-s2.0-85160428317
Scientific definition of hazardous wastes containing heavy metals and their resource utilization	Xin, B.| Wang, J.	2022	Chinese Journal of Environmental Engineering	21100287325	1	Xin, B., Wang, J. (2022).Scientific definition of hazardous wastes containing heavy metals and their resource utilization. Chinese Journal of Environmental Engineering,16(1) 1-9	https://www.scopus.com/record/display.url?eid=2-s2.0-85124376848&origin=resultslist	10.12030/j.cjee.202111146	2-s2.0-85124376848
Recovery of Precious Metals from Electronic and Other Secondary Solid Waste by Bioleaching Approach	Peter, D.| Sakayaraj, L.S.A.| Ranganathan, T.V.	2021	Biotechnology for Zero Waste: Emerging Waste Management Techniques	21101148735	1	Peter, D., Sakayaraj, L.S.A., Ranganathan, T.V. (2021).Recovery of Precious Metals from Electronic and Other Secondary Solid Waste by Bioleaching Approach. Biotechnology for Zero Waste: Emerging Waste Management Techniques,207-218	https://www.scopus.com/record/display.url?eid=2-s2.0-85153818636&origin=resultslist	10.1002/9783527832064.ch14	2-s2.0-85153818636
Microbial community and their role in bioremediation of polluted e-waste sites	Dey, S.| Shekhawat, M.S.| Pandey, D.K.| Ghorai, M.| Anand, U.| Hoda, M.| Bhattacharya, S.| Bhattacharjee, R.| Ghosh, A.| Nongdam, P.| Kumar, V.| Dey, A.	2022	Metagenomics to Bioremediation: Applications, Cutting Edge Tools, and Future Outlook	21101122937	1	Dey, S., Shekhawat, M.S., Pandey, D.K. and 9 more (...) (2022).Microbial community and their role in bioremediation of polluted e-waste sites. Metagenomics to Bioremediation: Applications, Cutting Edge Tools, and Future Outlook,261-283	https://www.scopus.com/record/display.url?eid=2-s2.0-85142832345&origin=resultslist	10.1016/B978-0-323-96113-4.00006-8	2-s2.0-85142832345
Biotechnological strategies to recover value from waste	Kinnunen, P.| Hedrich, S.	2023	Hydrometallurgy	12133	1	Kinnunen, P., Hedrich, S. (2023).Biotechnological strategies to recover value from waste. Hydrometallurgy,222	https://www.scopus.com/record/display.url?eid=2-s2.0-85171339508&origin=resultslist	10.1016/j.hydromet.2023.106182	2-s2.0-85171339508
Improved sequential approach for hybrid bioleaching of metals from e-waste	Kanaujia, K.| Hait, S.	2021	Lecture Notes in Civil Engineering	21100889404	1	Kanaujia, K., Hait, S. (2021).Improved sequential approach for hybrid bioleaching of metals from e-waste. Lecture Notes in Civil Engineering,93113-120	https://www.scopus.com/record/display.url?eid=2-s2.0-85091306983&origin=resultslist	10.1007/978-981-15-6887-9_13	2-s2.0-85091306983
Traditional and Advanced WPCB Recycling	Kaya, M.	2019	Minerals, Metals and Materials Series	21100852711	1	Kaya, M. (2019).Traditional and Advanced WPCB Recycling. Minerals, Metals and Materials Series,83-122	https://www.scopus.com/record/display.url?eid=2-s2.0-85074589053&origin=resultslist	10.1007/978-3-030-26593-9_5	2-s2.0-85074589053
Bioleaching of indium from spent light-emitting diode monitors and selective recovery followed by solvent extraction	Khezerloo, S.| Nasirpour, N.| Pourhossein, F.| Mousavi, S.M.	2023	Journal of Environmental Management	23371	1	Khezerloo, S., Nasirpour, N., Pourhossein, F. and 1 more (...) (2023).Bioleaching of indium from spent light-emitting diode monitors and selective recovery followed by solvent extraction. Journal of Environmental Management,335	https://www.scopus.com/record/display.url?eid=2-s2.0-85148670998&origin=resultslist	10.1016/j.jenvman.2023.117520	2-s2.0-85148670998
A comparative review on recovery of heavy metals from printed circuit boards (PCB’S) by chemical and bio-leaching	Palanisamy, M.M.| Palaniyappan, A.| Myneni, V.R.| Kandasamy, K.| Veerappan, P.	2022	Journal of Ceramic Processing Research	22026	2	Palanisamy, M.M., Palaniyappan, A., Myneni, V.R. and 2 more (...) (2022).A comparative review on recovery of heavy metals from printed circuit boards (PCB’S) by chemical and bio-leaching. Journal of Ceramic Processing Research,23(1) 90-98	https://www.scopus.com/record/display.url?eid=2-s2.0-85127325121&origin=resultslist	10.36410/jcpr.2022.23.1.90	2-s2.0-85127325121
LCD panels bioleaching with pure and mixed culture of Acidithiobacillus	Willner, J.| Fornalczyk, A.| Saternus, M.| Sedlakova-Kadukova, J.| Gajda, B.	2022	Physicochemical Problems of Mineral Processing	16400154780	2	Willner, J., Fornalczyk, A., Saternus, M. and 2 more (...) (2022).LCD panels bioleaching with pure and mixed culture of Acidithiobacillus. Physicochemical Problems of Mineral Processing,58(1) 15-23	https://www.scopus.com/record/display.url?eid=2-s2.0-85130345670&origin=resultslist	10.37190/ppmp/143580	2-s2.0-85130345670
Sequential biologically assisted extraction of Cu and Zn from printed circuit boards (PCB)	Vardanyan, A.| Vardanyan, N.| Abrahamyan, N.| Aatach, M.| Gaydardzhiev, S.	2022	International Journal of Environmental Studies	110000	2	Vardanyan, A., Vardanyan, N., Abrahamyan, N. and 2 more (...) (2022).Sequential biologically assisted extraction of Cu and Zn from printed circuit boards (PCB). International Journal of Environmental Studies,	https://www.scopus.com/record/display.url?eid=2-s2.0-85141060748&origin=resultslist	10.1080/00207233.2022.2126122	2-s2.0-85141060748
Static bioleaching of PC boards by Acidithiobacillus ferrooxidans	Semerád, M.| Vojtková, H.| Takáčová, A.| Čerňanský, S.| Danč, L.| Mackul'ak, T.	2019	Petroleum and Coal	21100201316	2	Semerád, M., Vojtková, H., Takáčová, A. and 3 more (...) (2019).Static bioleaching of PC boards by Acidithiobacillus ferrooxidans. Petroleum and Coal,61(4) 757-762	https://www.scopus.com/record/display.url?eid=2-s2.0-85071358308&origin=resultslist	-	2-s2.0-85071358308
Bioleaching of selected metals from waste printed circuit boards by fungs	Hołda, A.| Krawczykowska, A.	2020	Inzynieria Mineralna	145379	2	Hołda, A., Krawczykowska, A. (2020).Bioleaching of selected metals from waste printed circuit boards by fungs. Inzynieria Mineralna,2(2) 161-169	https://www.scopus.com/record/display.url?eid=2-s2.0-85105524909&origin=resultslist	10.29227/IM-2020-02-57	2-s2.0-85105524909
Milliampere-level direct current enhance cyanogenic capability of bacteria during the bioleaching of precious metals from waste printed circuit boards	Lin, M.| Yao, Z.| Zhu, J.| Tang, D.| Ruan, J.| Xu, Z.	2021	Journal of Cleaner Production	19167	2	Lin, M., Yao, Z., Zhu, J. and 3 more (...) (2021).Milliampere-level direct current enhance cyanogenic capability of bacteria during the bioleaching of precious metals from waste printed circuit boards. Journal of Cleaner Production,320	https://www.scopus.com/record/display.url?eid=2-s2.0-85114192073&origin=resultslist	10.1016/j.jclepro.2021.128869	2-s2.0-85114192073
Evaluation of Aspergillus niger and Penicillium simplicissimum for their ability to leach Zn–Ni–Cu from waste mobile phone printed circuit boards	Arshadi, M.| Esmaeili, A.| Yaghmaei, S.| Arab, B.	2022	Journal of Material Cycles and Waste Management	145397	2	Arshadi, M., Esmaeili, A., Yaghmaei, S. and 1 more (...) (2022).Evaluation of Aspergillus niger and Penicillium simplicissimum for their ability to leach Zn–Ni–Cu from waste mobile phone printed circuit boards. Journal of Material Cycles and Waste Management,24(1) 83-96	https://www.scopus.com/record/display.url?eid=2-s2.0-85115297415&origin=resultslist	10.1007/s10163-021-01299-0	2-s2.0-85115297415
Microbiological leaching of metals and its recovery from waste electrical and electronic equipment: A review	Annamalai, M.| Gurumurthy, K.	2019	World Review of Science, Technology and Sustainable Development	5700165172	2	Annamalai, M., Gurumurthy, K. (2019).Microbiological leaching of metals and its recovery from waste electrical and electronic equipment: A review. World Review of Science, Technology and Sustainable Development,15(1) 1-16	https://www.scopus.com/record/display.url?eid=2-s2.0-85063737826&origin=resultslist	10.1504/WRSTSD.2019.098636	2-s2.0-85063737826
Bioleaching for recovery of base and precious metals from electronic waste: A review	Suja, F.| Jani, W.N.F.A.| Kofli, N.T.| Sharil, S.	2018	International Journal of Civil Engineering and Technology	21100785495	2	Suja, F., Jani, W.N.F.A., Kofli, N.T. and 1 more (...) (2018).Bioleaching for recovery of base and precious metals from electronic waste: A review. International Journal of Civil Engineering and Technology,9(13) 1935-1943	https://www.scopus.com/record/display.url?eid=2-s2.0-85063557779&origin=resultslist	-	2-s2.0-85063557779
Isolation and Characterisation of Copper Leaching Microbes from Sanitary Landfill for E-waste Bioleaching	Razali, M.S.| Hara, H.| Riyadi, F.A.| Akhir, F.N.M.| Othman, N.| Yuzir, M.A.M.	2021	Journal of Advanced Research in Applied Sciences and Engineering Technology	21101119543	2	Razali, M.S., Hara, H., Riyadi, F.A. and 3 more (...) (2021).Isolation and Characterisation of Copper Leaching Microbes from Sanitary Landfill for E-waste Bioleaching. Journal of Advanced Research in Applied Sciences and Engineering Technology,23(1) 56-66	https://www.scopus.com/record/display.url?eid=2-s2.0-85127740662&origin=resultslist	10.37934/araset.23.1.5666	2-s2.0-85127740662
Comparison of three culture media for one-step and two-step bioleaching of nickel and cadmium from spent Ni-Cd batteries by Aspergillus niger	Netpae, T.| Suckley, S.	2020	Advances in Environmental Technology	21100932648	2	Netpae, T., Suckley, S. (2020).Comparison of three culture media for one-step and two-step bioleaching of nickel and cadmium from spent Ni-Cd batteries by Aspergillus niger. Advances in Environmental Technology,6(3) 167-172	https://www.scopus.com/record/display.url?eid=2-s2.0-85111071038&origin=resultslist	10.22104/AET.2021.4759.1286	2-s2.0-85111071038
A Comprehensive Review on Sustainable Metal Recovery from E-Waste Based on Physiochemical and Biotechnological Methods	Nagarajan, N.| Panchatcharam, P.	2023	Engineered Science	21101039622	2	Nagarajan, N., Panchatcharam, P. (2023).A Comprehensive Review on Sustainable Metal Recovery from E-Waste Based on Physiochemical and Biotechnological Methods. Engineered Science,22	https://www.scopus.com/record/display.url?eid=2-s2.0-85164307446&origin=resultslist	10.30919/es8d844	2-s2.0-85164307446
Extract of cassava waste as a lixiviant for gold leaching from electronic waste	Photharin, Y.| Wangngae, S.| Ngivprom, U.| Chansaenpak, K.| Kamkaew, A.| Lai, R.-Y.	2022	Green Chemistry Letters and Reviews	12100156819	3	Photharin, Y., Wangngae, S., Ngivprom, U. and 3 more (...) (2022).Extract of cassava waste as a lixiviant for gold leaching from electronic waste. Green Chemistry Letters and Reviews,15(2) 436-447	https://www.scopus.com/record/display.url?eid=2-s2.0-85131531270&origin=resultslist	10.1080/17518253.2022.2085064	2-s2.0-85131531270
Marine Fungi as Potential Eco-Sustainable Resource for Precious Metals Recovery from Electronic Waste	Galasso, C.| Lekube, X.| Cancio, I.| Dell’Anno, A.| Brunet, C.| Sansone, C.| Tangherlini, M.	2022	Waste and Biomass Valorization	19600157918	3	Galasso, C., Lekube, X., Cancio, I. and 4 more (...) (2022).Marine Fungi as Potential Eco-Sustainable Resource for Precious Metals Recovery from Electronic Waste. Waste and Biomass Valorization,13(2) 967-976	https://www.scopus.com/record/display.url?eid=2-s2.0-85115381108&origin=resultslist	10.1007/s12649-021-01587-8	2-s2.0-85115381108
Bioleaching: An innovative biotechnology for recovery of metals from electronic wastes	Anguiano, M.| Lopez, C.E.| Luevanos, M.P.| Balagurusamy, N.	2018	Chimica Oggi/Chemistry Today	23447	3	Anguiano, M., Lopez, C.E., Luevanos, M.P. and 1 more (...) (2018).Bioleaching: An innovative biotechnology for recovery of metals from electronic wastes. Chimica Oggi/Chemistry Today,36(2) 33-36	https://www.scopus.com/record/display.url?eid=2-s2.0-85045218784&origin=resultslist	-	2-s2.0-85045218784
A novel process for the biological detoxification of non-metal residue from waste copper clad laminate treatment: From lab to pilot scale	Zhou, W.| Chen, Y.| Cheng, H.| Liu, X.| Tian, Z.| Zhang, L.| Kang, X.| Ge, Y.| Peng, J.| Sun, J.| Wen, Y.| Wang, W.| Zhou, H.	2020	Journal of Cleaner Production	19167	3	Zhou, W., Chen, Y., Cheng, H. and 10 more (...) (2020).A novel process for the biological detoxification of non-metal residue from waste copper clad laminate treatment: From lab to pilot scale. Journal of Cleaner Production,255	https://www.scopus.com/record/display.url?eid=2-s2.0-85078468769&origin=resultslist	10.1016/j.jclepro.2020.120116	2-s2.0-85078468769
Ecofriendly recovery of copper from spent telecommunication printed circuit boards using an indigenous cyanogenic bacterium	Beiki, V.| Mousavi, S.M.| Naseri, T.	2023	Journal of Environmental Management	23371	4	Beiki, V., Mousavi, S.M., Naseri, T. (2023).Ecofriendly recovery of copper from spent telecommunication printed circuit boards using an indigenous cyanogenic bacterium. Journal of Environmental Management,344	https://www.scopus.com/record/display.url?eid=2-s2.0-85161994476&origin=resultslist	10.1016/j.jenvman.2023.118399	2-s2.0-85161994476
A Newly Acidophilic Bacterium Acidomyces acidothermus Was Isolated to Efficiently Bioleach Copper from Waste Printed Circuit Boards (WPCBs)	Yin, X.| Shan, X.| Liang, G.| Zhou, Q.| Lin, W.	2023	Sustainability (Switzerland)	21100240100	4	Yin, X., Shan, X., Liang, G. and 2 more (...) (2023).A Newly Acidophilic Bacterium Acidomyces acidothermus Was Isolated to Efficiently Bioleach Copper from Waste Printed Circuit Boards (WPCBs). Sustainability (Switzerland),15(3)	https://www.scopus.com/record/display.url?eid=2-s2.0-85147978476&origin=resultslist	10.3390/su15032709	2-s2.0-85147978476
Bio-Assisted Leaching of Non-Ferrous Metals from Waste Printed Circuit Boards—Importance of Process Parameters	Vardanyan, A.| Vardanyan, N.| Aâtach, M.| Malavasi, P.| Gaydardzhiev, S.	2022	Metals	21100399731	4	Vardanyan, A., Vardanyan, N., Aâtach, M. and 2 more (...) (2022).Bio-Assisted Leaching of Non-Ferrous Metals from Waste Printed Circuit Boards—Importance of Process Parameters. Metals,12(12)	https://www.scopus.com/record/display.url?eid=2-s2.0-85144959627&origin=resultslist	10.3390/met12122092	2-s2.0-85144959627
A Critical Review on the Recovery of Base and Critical Elements from Electronic Waste-Contaminated Streams Using Microbial Biotechnology	Mishra, S.| Ghosh, S.| van Hullebusch, E.D.| Singh, S.| Das, A.P.	2023	Applied Biochemistry and Biotechnology	110291	4	Mishra, S., Ghosh, S., van Hullebusch, E.D. and 2 more (...) (2023).A Critical Review on the Recovery of Base and Critical Elements from Electronic Waste-Contaminated Streams Using Microbial Biotechnology. Applied Biochemistry and Biotechnology,195(12) 7859-7888	https://www.scopus.com/record/display.url?eid=2-s2.0-85151249982&origin=resultslist	10.1007/s12010-023-04440-x	2-s2.0-85151249982
Strategies for recovery of copper and gold as single constituents or an alloy: Selective separation and adsorption-coupled incineration of the bulk metal-loaded adsorbents	Bediako, J.K.| Choi, J.-W.| Song, M.-H.| Yun, Y.-S.	2022	Resources, Conservation and Recycling	26424	5	Bediako, J.K., Choi, J.-W., Song, M.-H. and 1 more (...) (2022).Strategies for recovery of copper and gold as single constituents or an alloy: Selective separation and adsorption-coupled incineration of the bulk metal-loaded adsorbents. Resources, Conservation and Recycling,181	https://www.scopus.com/record/display.url?eid=2-s2.0-85126771564&origin=resultslist	10.1016/j.resconrec.2022.106264	2-s2.0-85126771564
WEEE collection and CRM recovery trials: Piloting a holistic approach for Scotland	Hursthouse, A.| Kelly, S.| McPherson, W.| Menzies, B.| Mirzaeian, M.| Wood, D.| Hendry, S.| Abbas, Q.	2018	Global Nest Journal	19700174610	5	Hursthouse, A., Kelly, S., McPherson, W. and 5 more (...) (2018).WEEE collection and CRM recovery trials: Piloting a holistic approach for Scotland. Global Nest Journal,20(4) 712-718	https://www.scopus.com/record/display.url?eid=2-s2.0-85067612118&origin=resultslist	10.30955/GNJ.002643	2-s2.0-85067612118
Bioleaching of copper from electronic waste using aspergillus niger	Sharada, H.M.| Abdel-Halim, S.A.| Hafez, M.A.| Ibrahim, I.A.| Elbarbary, T.A.| Abdel-Fatah, Y.	2022	Biointerface Research in Applied Chemistry	21100861792	5	Sharada, H.M., Abdel-Halim, S.A., Hafez, M.A. and 3 more (...) (2022).Bioleaching of copper from electronic waste using aspergillus niger. Biointerface Research in Applied Chemistry,12(6) 8406-8425	https://www.scopus.com/record/display.url?eid=2-s2.0-85121123552&origin=resultslist	10.33263/BRIAC126.84068425	2-s2.0-85121123552
Can bioleaching of NIB magnets be an answer to the criticality of rare earths? An ex-ante Life Cycle Assessment and Material Flow Cost Accounting	Magrini, C.| Jagodzińska, K.	2022	Journal of Cleaner Production	19167	5	Magrini, C., Jagodzińska, K. (2022).Can bioleaching of NIB magnets be an answer to the criticality of rare earths? An ex-ante Life Cycle Assessment and Material Flow Cost Accounting. Journal of Cleaner Production,365	https://www.scopus.com/record/display.url?eid=2-s2.0-85132505888&origin=resultslist	10.1016/j.jclepro.2022.132672	2-s2.0-85132505888
Evaluation of Different Amino Acids on Growth and Cyanide Production by Bacillus megaterium for Gold Recovery	Faraji, F.| Mahandra, H.| Ghahreman, A.	2022	Sustainability (Switzerland)	21100240100	5	Faraji, F., Mahandra, H., Ghahreman, A. (2022).Evaluation of Different Amino Acids on Growth and Cyanide Production by Bacillus megaterium for Gold Recovery. Sustainability (Switzerland),14(15)	https://www.scopus.com/record/display.url?eid=2-s2.0-85137237205&origin=resultslist	10.3390/su14159639	2-s2.0-85137237205
Bioleaching of Metals from E-Waste Using Microorganisms: A Review	Adetunji, A.I.| Oberholster, P.J.| Erasmus, M.	2023	Minerals	21100399705	6	Adetunji, A.I., Oberholster, P.J., Erasmus, M. (2023).Bioleaching of Metals from E-Waste Using Microorganisms: A Review. Minerals,13(6)	https://www.scopus.com/record/display.url?eid=2-s2.0-85164004876&origin=resultslist	10.3390/min13060828	2-s2.0-85164004876
Biotechnologies for metal recovery from electronic waste and printed circuit boards	Işıldar, A.	2018	Waste Electrical and Electronic Equipment Recycling: Aqueous Recovery Methods	21100966517	6	Işıldar, A. (2018).Biotechnologies for metal recovery from electronic waste and printed circuit boards. Waste Electrical and Electronic Equipment Recycling: Aqueous Recovery Methods,241-269	https://www.scopus.com/record/display.url?eid=2-s2.0-85080816070&origin=resultslist	10.1016/B978-0-08-102057-9.00010-X	2-s2.0-85080816070
Optimized bioengineered copper recovery from electronic wastes to increase recycling and reduce environmental impact	Murali, A.| Plummer, M.J.| Shine, A.E.| Free, M.L.| Sarswat, P.K.	2022	Journal of Hazardous Materials Advances	21101162816	7	Murali, A., Plummer, M.J., Shine, A.E. and 2 more (...) (2022).Optimized bioengineered copper recovery from electronic wastes to increase recycling and reduce environmental impact. Journal of Hazardous Materials Advances,5	https://www.scopus.com/record/display.url?eid=2-s2.0-85142440274&origin=resultslist	10.1016/j.hazadv.2021.100031	2-s2.0-85142440274
Recovery of valuable metals from waste printed circuit boards using organic acids synthesised by Aspergillus niveus	Krishnamoorthy, S.| Ramakrishnan, G.| Dhandapani, B.	2021	IET Nanobiotechnology	5400152656	7	Krishnamoorthy, S., Ramakrishnan, G., Dhandapani, B. (2021).Recovery of valuable metals from waste printed circuit boards using organic acids synthesised by Aspergillus niveus. IET Nanobiotechnology,15(2) 212-220	https://www.scopus.com/record/display.url?eid=2-s2.0-85105057916&origin=resultslist	10.1049/nbt2.12001	2-s2.0-85105057916
Biomining – Biotechnological systems for the extraction and recovery of metals from secondary sources	Kucuker, M.A.| Kuchta, K.	2018	Global Nest Journal	19700174610	7	Kucuker, M.A., Kuchta, K. (2018).Biomining – Biotechnological systems for the extraction and recovery of metals from secondary sources. Global Nest Journal,20(4) 737-742	https://www.scopus.com/record/display.url?eid=2-s2.0-85067686986&origin=resultslist	10.30955/GNJ.002692	2-s2.0-85067686986
Bioleaching of metal from waste stream using a native strain of Acidithiobacillus isolated from a coal mine drainage	Utimura, S.K.| Arevalo, S.J.| Rosario, C.G.A.| Aguilar, M.Q.| Tenório, J.A.S.| Espinosa, D.C.R.	2019	Canadian Journal of Chemical Engineering	16366	8	Utimura, S.K., Arevalo, S.J., Rosario, C.G.A. and 3 more (...) (2019).Bioleaching of metal from waste stream using a native strain of Acidithiobacillus isolated from a coal mine drainage. Canadian Journal of Chemical Engineering,97(11) 2920-2927	https://www.scopus.com/record/display.url?eid=2-s2.0-85070943662&origin=resultslist	10.1002/cjce.23519	2-s2.0-85070943662
Selective Chelating Resin for Copper Removal and Recovery in Aqueous Acidic Solution Generated from Synthetic Copper-Citrate Complexes from Bioleaching of E-waste	Suwannahong, K.| Sripirom, J.| Sirilamduan, C.| Thathong, V.| Kreetachart, T.| Panmuang, P.| Deepatana, A.| Punbut, S.| Wongcharee, S.	2022	Adsorption Science and Technology	16304	8	Suwannahong, K., Sripirom, J., Sirilamduan, C. and 6 more (...) (2022).Selective Chelating Resin for Copper Removal and Recovery in Aqueous Acidic Solution Generated from Synthetic Copper-Citrate Complexes from Bioleaching of E-waste. Adsorption Science and Technology,2022	https://www.scopus.com/record/display.url?eid=2-s2.0-85123916118&origin=resultslist	10.1155/2022/5009124	2-s2.0-85123916118
Bioleaching of Heavy Metals from Printed Circuit Boards with an Acidophilic Iron-Oxidizing Microbial Consortium in Stirred Tank Reactors	Tapia, J.| Dueñas, A.| Cheje, N.| Soclle, G.| Patiño, N.| Ancalla, W.| Tenorio, S.| Denos, J.| Taco, H.| Cao, W.| Alexandrino, D.A.M.| Jia, Z.| Vasconcelos, V.| Carvalho, M.F.| Lazarte, A.	2022	Bioengineering	21100886380	8	Tapia, J., Dueñas, A., Cheje, N. and 12 more (...) (2022).Bioleaching of Heavy Metals from Printed Circuit Boards with an Acidophilic Iron-Oxidizing Microbial Consortium in Stirred Tank Reactors. Bioengineering,9(2)	https://www.scopus.com/record/display.url?eid=2-s2.0-85125098616&origin=resultslist	10.3390/bioengineering9020079	2-s2.0-85125098616
Bioleaching of critical metals from waste OLED touch screens using adapted acidophilic bacteria	Pourhossein, F.| Rezaei, O.| Mousavi, S.M.| Beolchini, F.	2021	Journal of Environmental Health Science and Engineering	21100242835	9	Pourhossein, F., Rezaei, O., Mousavi, S.M. and 1 more (...) (2021).Bioleaching of critical metals from waste OLED touch screens using adapted acidophilic bacteria. Journal of Environmental Health Science and Engineering,19(1) 893-906	https://www.scopus.com/record/display.url?eid=2-s2.0-85105912657&origin=resultslist	10.1007/s40201-021-00657-2	2-s2.0-85105912657
Mechanism of Gold Cyanidation in Bioleaching of Precious Metals from Waste Printed Circuit Boards	Lin, M.| Huang, Z.| Yuan, Z.| Fu, Y.| Hu, J.| Xu, Z.| Ruan, J.	2020	ACS Sustainable Chemistry and Engineering	21100248891	9	Lin, M., Huang, Z., Yuan, Z. and 4 more (...) (2020).Mechanism of Gold Cyanidation in Bioleaching of Precious Metals from Waste Printed Circuit Boards. ACS Sustainable Chemistry and Engineering,8(51) 18975-18981	https://www.scopus.com/record/display.url?eid=2-s2.0-85097782512&origin=resultslist	10.1021/acssuschemeng.0c06822	2-s2.0-85097782512
Leaching of Mercury from Contaminated Solid Waste: A Mini-Review	Xie, F.| Dong, K.| Wang, W.| Asselin, E.	2020	Mineral Processing and Extractive Metallurgy Review	27804	9	Xie, F., Dong, K., Wang, W. and 1 more (...) (2020).Leaching of Mercury from Contaminated Solid Waste: A Mini-Review. Mineral Processing and Extractive Metallurgy Review,41(3) 187-197	https://www.scopus.com/record/display.url?eid=2-s2.0-85080146633&origin=resultslist	10.1080/08827508.2019.1634562	2-s2.0-85080146633
Role of humic acid in bioleaching of copper from waste computer motherboards	Zhao, Q.| Tong, L.| Kamali, A.R.| Sand, W.| Yang, H.	2020	Hydrometallurgy	12133	9	Zhao, Q., Tong, L., Kamali, A.R. and 2 more (...) (2020).Role of humic acid in bioleaching of copper from waste computer motherboards. Hydrometallurgy,197	https://www.scopus.com/record/display.url?eid=2-s2.0-85091193423&origin=resultslist	10.1016/j.hydromet.2020.105437	2-s2.0-85091193423
Recovery of copper from Waste PCB boards using electrolysis	Choubey, S.| Goswami, P.| Gautam, S.	2021	Materials Today: Proceedings	21100370037	10	Choubey, S., Goswami, P., Gautam, S. (2021).Recovery of copper from Waste PCB boards using electrolysis. Materials Today: Proceedings,422656-2659	https://www.scopus.com/record/display.url?eid=2-s2.0-85104025705&origin=resultslist	10.1016/j.matpr.2020.12.596	2-s2.0-85104025705
Green recovery of Cu-Ni-Fe from a mixture of spent PCBs using adapted A. ferrooxidans in a bubble column bioreactor	Arshadi, M.| Pourhossein, F.| Mousavi, S.M.| Yaghmaei, S.	2021	Separation and Purification Technology	14292	10	Arshadi, M., Pourhossein, F., Mousavi, S.M. and 1 more (...) (2021).Green recovery of Cu-Ni-Fe from a mixture of spent PCBs using adapted A. ferrooxidans in a bubble column bioreactor. Separation and Purification Technology,272	https://www.scopus.com/record/display.url?eid=2-s2.0-85106279804&origin=resultslist	10.1016/j.seppur.2021.118701	2-s2.0-85106279804
Metal extraction and recovery from mobile phone PCBs by a combination of bioleaching and precipitation processes	Santaolalla, A.| Lens, P.N.L.| Barona, A.| Rojo, N.| Ocio, A.| Gallastegui, G.	2021	Minerals	21100399705	10	Santaolalla, A., Lens, P.N.L., Barona, A. and 3 more (...) (2021).Metal extraction and recovery from mobile phone PCBs by a combination of bioleaching and precipitation processes. Minerals,11(9)	https://www.scopus.com/record/display.url?eid=2-s2.0-85114920643&origin=resultslist	10.3390/min11091004	2-s2.0-85114920643
Biohydrometallurgy: A sustainable approach for urban mining of metals and metal refining	Jadhao, P.R.| Mishra, S.| Pandey, A.| Pant, K.K.| Nigam, K.D.P.	2021	Catalysis for Clean Energy and Environmental Sustainability: Biomass Conversion and Green Chemistry - Volume 1	21101142743	10	Jadhao, P.R., Mishra, S., Pandey, A. and 2 more (...) (2021).Biohydrometallurgy: A sustainable approach for urban mining of metals and metal refining. Catalysis for Clean Energy and Environmental Sustainability: Biomass Conversion and Green Chemistry - Volume 1,865-892	https://www.scopus.com/record/display.url?eid=2-s2.0-85122065926&origin=resultslist	10.1007/978-3-030-65017-9_27	2-s2.0-85122065926
Biohydrometallurgical Recovery of Metals from Waste Electronic Equipment: Current Status and Proposed Process	Magoda, K.| Mekuto, L.	2022	Recycling	21100934090	10	Magoda, K., Mekuto, L. (2022).Biohydrometallurgical Recovery of Metals from Waste Electronic Equipment: Current Status and Proposed Process. Recycling,7(5)	https://www.scopus.com/record/display.url?eid=2-s2.0-85140439565&origin=resultslist	10.3390/recycling7050067	2-s2.0-85140439565
Fungal bioleaching of e-waste utilizing molasses as the carbon source in a bubble column bioreactor	Nili, S.| Arshadi, M.| Yaghmaei, S.	2022	Journal of Environmental Management	23371	10	Nili, S., Arshadi, M., Yaghmaei, S. (2022).Fungal bioleaching of e-waste utilizing molasses as the carbon source in a bubble column bioreactor. Journal of Environmental Management,307	https://www.scopus.com/record/display.url?eid=2-s2.0-85123246095&origin=resultslist	10.1016/j.jenvman.2022.114524	2-s2.0-85123246095
Bacterial leaching of copper, zinc, nickel and aluminum from discarded printed circuit boards using acidophilic bacteria	Arslan, V.	2021	Journal of Material Cycles and Waste Management	145397	11	Arslan, V. (2021).Bacterial leaching of copper, zinc, nickel and aluminum from discarded printed circuit boards using acidophilic bacteria. Journal of Material Cycles and Waste Management,23(5) 2005-2015	https://www.scopus.com/record/display.url?eid=2-s2.0-85110633384&origin=resultslist	10.1007/s10163-021-01274-9	2-s2.0-85110633384
Gold leaching from ores using biogenic lixiviants – A review	Jorjani, E.| Askari Sabzkoohi, H.	2022	Current Research in Biotechnology	21101039902	11	Jorjani, E., Askari Sabzkoohi, H. (2022).Gold leaching from ores using biogenic lixiviants – A review. Current Research in Biotechnology,410-20	https://www.scopus.com/record/display.url?eid=2-s2.0-85121984407&origin=resultslist	10.1016/j.crbiot.2021.12.003	2-s2.0-85121984407
Effects of operational parameters on the bio-assisted leaching of metals from pyrolized printed circuit boards	Arinanda, M.| van Haute, Q.| Lambert, F.| Gaydardzhiev, S.	2019	Minerals Engineering	16936	11	Arinanda, M., van Haute, Q., Lambert, F. and 1 more (...) (2019).Effects of operational parameters on the bio-assisted leaching of metals from pyrolized printed circuit boards. Minerals Engineering,13416-22	https://www.scopus.com/record/display.url?eid=2-s2.0-85060348264&origin=resultslist	10.1016/j.mineng.2019.01.021	2-s2.0-85060348264
Copper Recovery from Printed Circuit Boards from Smartphones Through Bioleaching	de Andrade, L.M.| Rosario, C.G.A.| de Carvalho, M.A.| Espinosa, D.C.R.| Tenório, J.A.S.	2019	Minerals, Metals and Materials Series	21100852711	12	de Andrade, L.M., Rosario, C.G.A., de Carvalho, M.A. and 2 more (...) (2019).Copper Recovery from Printed Circuit Boards from Smartphones Through Bioleaching. Minerals, Metals and Materials Series,837-844	https://www.scopus.com/record/display.url?eid=2-s2.0-85064876832&origin=resultslist	10.1007/978-3-030-05861-6_82	2-s2.0-85064876832
Bioleaching of copper and nickel from mobile phone printed circuit board using Aspergillus fumigatus A2DS	Patel, F.| Lakshmi, B.	2021	Brazilian Journal of Microbiology	130143	12	Patel, F., Lakshmi, B. (2021).Bioleaching of copper and nickel from mobile phone printed circuit board using Aspergillus fumigatus A2DS. Brazilian Journal of Microbiology,52(3) 1475-1487	https://www.scopus.com/record/display.url?eid=2-s2.0-85108538790&origin=resultslist	10.1007/s42770-021-00526-y	2-s2.0-85108538790
Recovery of precious metals from printed circuit boards by cyanogenic bacteria: Optimization of cyanide production by statistical analysis	Merli, G.| Becci, A.| Amato, A.	2022	Journal of Environmental Chemical Engineering	21100255493	13	Merli, G., Becci, A., Amato, A. (2022).Recovery of precious metals from printed circuit boards by cyanogenic bacteria: Optimization of cyanide production by statistical analysis. Journal of Environmental Chemical Engineering,10(3)	https://www.scopus.com/record/display.url?eid=2-s2.0-85127035077&origin=resultslist	10.1016/j.jece.2022.107495	2-s2.0-85127035077
Development of quaternized polyethylenimine-cellulose fibers for fast recovery of Au(CN)2- in alkaline wastewater: Kinetics, isotherm, and thermodynamic study	Lin, X.| Tran, D.T.| Song, M.-H.| Yun, Y.-S.	2022	Journal of Hazardous Materials	25858	14	Lin, X., Tran, D.T., Song, M.-H. and 1 more (...) (2022).Development of quaternized polyethylenimine-cellulose fibers for fast recovery of Au(CN)2- in alkaline wastewater: Kinetics, isotherm, and thermodynamic study. Journal of Hazardous Materials,422	https://www.scopus.com/record/display.url?eid=2-s2.0-85112790263&origin=resultslist	10.1016/j.jhazmat.2021.126940	2-s2.0-85112790263
Biodismantling, a novel application of bioleaching in recycling of electronic wastes	Monneron-Enaud, B.| Wiche, O.| Schlömann, M.	2020	Recycling	21100934090	14	Monneron-Enaud, B., Wiche, O., Schlömann, M. (2020).Biodismantling, a novel application of bioleaching in recycling of electronic wastes. Recycling,5(3) 1-14	https://www.scopus.com/record/display.url?eid=2-s2.0-85091626184&origin=resultslist	10.3390/recycling5030022	2-s2.0-85091626184
Development and evolution of biocyanidation in metal recovery from solid waste: a review	Vakilchap, F.| Mousavi, S.M.| Baniasadi, M.| Farnaud, S.	2020	Reviews in Environmental Science and Biotechnology	16136	14	Vakilchap, F., Mousavi, S.M., Baniasadi, M. and 1 more (...) (2020).Development and evolution of biocyanidation in metal recovery from solid waste: a review. Reviews in Environmental Science and Biotechnology,19(3) 509-530	https://www.scopus.com/record/display.url?eid=2-s2.0-85089104122&origin=resultslist	10.1007/s11157-020-09544-y	2-s2.0-85089104122
Investigating critical parameters for bioremoval of heavy metals from computer printed circuit boards using the fungus Aspergillus niger	Arshadi, M.| Esmaeili, A.| Yaghmaei, S.	2020	Hydrometallurgy	12133	15	Arshadi, M., Esmaeili, A., Yaghmaei, S. (2020).Investigating critical parameters for bioremoval of heavy metals from computer printed circuit boards using the fungus Aspergillus niger. Hydrometallurgy,197	https://www.scopus.com/record/display.url?eid=2-s2.0-85090337138&origin=resultslist	10.1016/j.hydromet.2020.105464	2-s2.0-85090337138
Thiourea Leaching: An Update on a Sustainable Approach for Gold Recovery from E-waste	Ray, D.A.| Baniasadi, M.| Graves, J.E.| Greenwood, A.| Farnaud, S.	2022	Journal of Sustainable Metallurgy	21100900323	15	Ray, D.A., Baniasadi, M., Graves, J.E. and 2 more (...) (2022).Thiourea Leaching: An Update on a Sustainable Approach for Gold Recovery from E-waste. Journal of Sustainable Metallurgy,8(2) 597-612	https://www.scopus.com/record/display.url?eid=2-s2.0-85126435187&origin=resultslist	10.1007/s40831-022-00499-8	2-s2.0-85126435187
Novel green hybrid acidic-cyanide bioleaching applied for high recovery of precious and critical metals from spent light emitting diode lamps	Pourhossein, F.| Mousavi, S.M.| Beolchini, F.| Lo Martire, M.	2021	Journal of Cleaner Production	19167	15	Pourhossein, F., Mousavi, S.M., Beolchini, F. and 1 more (...) (2021).Novel green hybrid acidic-cyanide bioleaching applied for high recovery of precious and critical metals from spent light emitting diode lamps. Journal of Cleaner Production,298	https://www.scopus.com/record/display.url?eid=2-s2.0-85103316327&origin=resultslist	10.1016/j.jclepro.2021.126714	2-s2.0-85103316327
Copper Recovery from PCBs by Acidithiobacillus ferrooxidans: Toxicity of Bioleached Metals on Biological Activity	Benzal, E.| Cano, A.| Solé, M.| Lao-Luque, C.| Gamisans, X.| Dorado, A.D.	2020	Waste and Biomass Valorization	19600157918	16	Benzal, E., Cano, A., Solé, M. and 3 more (...) (2020).Copper Recovery from PCBs by Acidithiobacillus ferrooxidans: Toxicity of Bioleached Metals on Biological Activity. Waste and Biomass Valorization,11(10) 5483-5492	https://www.scopus.com/record/display.url?eid=2-s2.0-85083213743&origin=resultslist	10.1007/s12649-020-01036-y	2-s2.0-85083213743
Metal recovery from printed circuit boards by magnetotactic bacteria	Sannigrahi, S.| Suthindhiran, K.	2019	Hydrometallurgy	12133	17	Sannigrahi, S., Suthindhiran, K. (2019).Metal recovery from printed circuit boards by magnetotactic bacteria. Hydrometallurgy,187113-124	https://www.scopus.com/record/display.url?eid=2-s2.0-85066052358&origin=resultslist	10.1016/j.hydromet.2019.05.007	2-s2.0-85066052358
A critical review on extraction of valuable metals from solid waste	Wu, F.| Liu, X.| Qu, G.| Ning, P.	2022	Separation and Purification Technology	14292	17	Wu, F., Liu, X., Qu, G. and 1 more (...) (2022).A critical review on extraction of valuable metals from solid waste. Separation and Purification Technology,301	https://www.scopus.com/record/display.url?eid=2-s2.0-85137282215&origin=resultslist	10.1016/j.seppur.2022.122043	2-s2.0-85137282215
Bioleaching of indium from waste LCD panels by Aspergillus niger: Method optimization and mechanism analysis	Cui, J.| Zhu, N.| Mao, F.| Wu, P.| Dang, Z.	2021	Science of the Total Environment	25349	17	Cui, J., Zhu, N., Mao, F. and 2 more (...) (2021).Bioleaching of indium from waste LCD panels by Aspergillus niger: Method optimization and mechanism analysis. Science of the Total Environment,790	https://www.scopus.com/record/display.url?eid=2-s2.0-85107428805&origin=resultslist	10.1016/j.scitotenv.2021.148151	2-s2.0-85107428805
Bioleaching recovery of copper from printed circuit boards and optimization of various parameters using response surface methodology (RSM)	Murugesan, M.P.| Kannan, K.| Selvaganapathy, T.	2019	Materials Today: Proceedings	21100370037	17	Murugesan, M.P., Kannan, K., Selvaganapathy, T. (2019).Bioleaching recovery of copper from printed circuit boards and optimization of various parameters using response surface methodology (RSM). Materials Today: Proceedings,262720-2728	https://www.scopus.com/record/display.url?eid=2-s2.0-85089016626&origin=resultslist	10.1016/j.matpr.2020.02.571	2-s2.0-85089016626
A novel approach based on solvent displacement crystallisation for iron removal and copper recovery from solutions of semi-pilot scale bioleaching of WPCBs	Erust, C.| Akcil, A.| Tuncuk, A.| Deveci, H.| Yazici, E.Y.| Panda, S.	2021	Journal of Cleaner Production	19167	18	Erust, C., Akcil, A., Tuncuk, A. and 3 more (...) (2021).A novel approach based on solvent displacement crystallisation for iron removal and copper recovery from solutions of semi-pilot scale bioleaching of WPCBs. Journal of Cleaner Production,294	https://www.scopus.com/record/display.url?eid=2-s2.0-85101424705&origin=resultslist	10.1016/j.jclepro.2021.126346	2-s2.0-85101424705
The brighter side of e-waste—a rich secondary source of metal	Tipre, D.R.| Khatri, B.R.| Thacker, S.C.| Dave, S.R.	2021	Environmental Science and Pollution Research	23918	18	Tipre, D.R., Khatri, B.R., Thacker, S.C. and 1 more (...) (2021).The brighter side of e-waste—a rich secondary source of metal. Environmental Science and Pollution Research,28(9) 10503-10518	https://www.scopus.com/record/display.url?eid=2-s2.0-85099399745&origin=resultslist	10.1007/s11356-020-12022-1	2-s2.0-85099399745
Recycling value materials from waste PCBs focus on electronic components: Technologies, obstruction and prospects	Wu, C.| Awasthi, A.K.| Qin, W.| Liu, W.| Yang, C.	2022	Journal of Environmental Chemical Engineering	21100255493	19	Wu, C., Awasthi, A.K., Qin, W. and 2 more (...) (2022).Recycling value materials from waste PCBs focus on electronic components: Technologies, obstruction and prospects. Journal of Environmental Chemical Engineering,10(5)	https://www.scopus.com/record/display.url?eid=2-s2.0-85138478151&origin=resultslist	10.1016/j.jece.2022.108516	2-s2.0-85138478151
Current nature-based biological practices for rare earth elements extraction and recovery: Bioleaching and biosorption	Brown, R.M.| Mirkouei, A.| Reed, D.| Thompson, V.	2023	Renewable and Sustainable Energy Reviews	27567	19	Brown, R.M., Mirkouei, A., Reed, D. and 1 more (...) (2023).Current nature-based biological practices for rare earth elements extraction and recovery: Bioleaching and biosorption. Renewable and Sustainable Energy Reviews,173	https://www.scopus.com/record/display.url?eid=2-s2.0-85143825120&origin=resultslist	10.1016/j.rser.2022.113099	2-s2.0-85143825120
Leaching of indium from end-of-life LCD panels via catalysis by synergistic microbial communities	Xie, Y.| Wang, S.| Tian, X.| Che, L.| Wu, X.| Zhao, F.	2019	Science of the Total Environment	25349	20	Xie, Y., Wang, S., Tian, X. and 3 more (...) (2019).Leaching of indium from end-of-life LCD panels via catalysis by synergistic microbial communities. Science of the Total Environment,655781-786	https://www.scopus.com/record/display.url?eid=2-s2.0-85057065071&origin=resultslist	10.1016/j.scitotenv.2018.11.141	2-s2.0-85057065071
Study of plastics elimination in bioleaching of electronic waste using Acidithiobacillus ferrooxidans	Arshadi, M.| Yaghmaei, S.| Mousavi, S.M.	2019	International Journal of Environmental Science and Technology	4000148503	21	Arshadi, M., Yaghmaei, S., Mousavi, S.M. (2019).Study of plastics elimination in bioleaching of electronic waste using Acidithiobacillus ferrooxidans. International Journal of Environmental Science and Technology,16(11) 7113-7126	https://www.scopus.com/record/display.url?eid=2-s2.0-85057616503&origin=resultslist	10.1007/s13762-018-2120-1	2-s2.0-85057616503
Optimal electronic waste combination for maximal recovery of Cu-Ni-Fe by Acidithiobacillus ferrooxidans	Arshadi, M.| Yaghmaei, S.| Mousavi, S.M.	2019	Journal of Cleaner Production	19167	21	Arshadi, M., Yaghmaei, S., Mousavi, S.M. (2019).Optimal electronic waste combination for maximal recovery of Cu-Ni-Fe by Acidithiobacillus ferrooxidans. Journal of Cleaner Production,240	https://www.scopus.com/record/display.url?eid=2-s2.0-85071365797&origin=resultslist	10.1016/j.jclepro.2019.118077	2-s2.0-85071365797
Comparison and optimization of the bio-cyanidation potentials of B. megaterium and P. aeruginosa for extracting gold from an oxidized copper-gold ore in the presence of residual glycine	Gorji, M.| Hosseini, M.R.| Ahmadi, A.	2020	Hydrometallurgy	12133	21	Gorji, M., Hosseini, M.R., Ahmadi, A. (2020).Comparison and optimization of the bio-cyanidation potentials of B. megaterium and P. aeruginosa for extracting gold from an oxidized copper-gold ore in the presence of residual glycine. Hydrometallurgy,191	https://www.scopus.com/record/display.url?eid=2-s2.0-85076249813&origin=resultslist	10.1016/j.hydromet.2019.105218	2-s2.0-85076249813
A Green and Sustainable Process for the Recovery of Gold from Low-Grade Sources Using Biogenic Cyanide Generated by Bacillus megaterium: A Comprehensive Study	Faraji, F.| Wang, J.| Mahandra, H.| Ghahreman, A.	2021	ACS Sustainable Chemistry and Engineering	21100248891	21	Faraji, F., Wang, J., Mahandra, H. and 1 more (...) (2021).A Green and Sustainable Process for the Recovery of Gold from Low-Grade Sources Using Biogenic Cyanide Generated by Bacillus megaterium: A Comprehensive Study. ACS Sustainable Chemistry and Engineering,9(1) 236-245	https://www.scopus.com/record/display.url?eid=2-s2.0-85099119648&origin=resultslist	10.1021/acssuschemeng.0c06904	2-s2.0-85099119648
Intensified acidophilic bioleaching of multi-metals from waste printed circuit boards (WPCBs) of spent mobile phones	Erust, C.| Akcil, A.| Tuncuk, A.| Panda, S.	2020	Journal of Chemical Technology and Biotechnology	16083	23	Erust, C., Akcil, A., Tuncuk, A. and 1 more (...) (2020).Intensified acidophilic bioleaching of multi-metals from waste printed circuit boards (WPCBs) of spent mobile phones. Journal of Chemical Technology and Biotechnology,95(8) 2272-2285	https://www.scopus.com/record/display.url?eid=2-s2.0-85083331498&origin=resultslist	10.1002/jctb.6417	2-s2.0-85083331498
Elemental Copper Recovery from e-Wastes Mediated with a Two-Step Bioleaching Process	Benzal, E.| Solé, M.| Lao, C.| Gamisans, X.| Dorado, A.D.	2020	Waste and Biomass Valorization	19600157918	23	Benzal, E., Solé, M., Lao, C. and 2 more (...) (2020).Elemental Copper Recovery from e-Wastes Mediated with a Two-Step Bioleaching Process. Waste and Biomass Valorization,11(10) 5457-5465	https://www.scopus.com/record/display.url?eid=2-s2.0-85082931024&origin=resultslist	10.1007/s12649-020-01040-2	2-s2.0-85082931024
Bioleaching of indium and tin from used LCD panels	Willner, J.| Fornalczyk, A.| Gajda, B.| Saternus, M.	2018	Physicochemical Problems of Mineral Processing	16400154780	23	Willner, J., Fornalczyk, A., Gajda, B. and 1 more (...) (2018).Bioleaching of indium and tin from used LCD panels. Physicochemical Problems of Mineral Processing,54(3) 639-645	https://www.scopus.com/record/display.url?eid=2-s2.0-85050483966&origin=resultslist	10.5277/ppmp1878	2-s2.0-85050483966
Enhancement of gold and silver recovery from discarded computer printed circuit boards by Pseudomonas balearica SAE1 using response surface methodology (RSM)	Kumar, A.| Saini, H.S.| Kumar, S.	2018	3 Biotech	21100447128	23	Kumar, A., Saini, H.S., Kumar, S. (2018).Enhancement of gold and silver recovery from discarded computer printed circuit boards by Pseudomonas balearica SAE1 using response surface methodology (RSM). 3 Biotech,8(2)	https://www.scopus.com/record/display.url?eid=2-s2.0-85041418394&origin=resultslist	10.1007/s13205-018-1129-y	2-s2.0-85041418394
Biohydrometallurgical processes for the recovery of precious and base metals from waste electrical and electronic equipments: Current trends and perspectives	Desmarais, M.| Pirade, F.| Zhang, J.| Rene, E.R.	2020	Bioresource Technology Reports	21100933233	24	Desmarais, M., Pirade, F., Zhang, J. and 1 more (...) (2020).Biohydrometallurgical processes for the recovery of precious and base metals from waste electrical and electronic equipments: Current trends and perspectives. Bioresource Technology Reports,11	https://www.scopus.com/record/display.url?eid=2-s2.0-85090158583&origin=resultslist	10.1016/j.biteb.2020.100526	2-s2.0-85090158583
Microbial recovery of critical metals from secondary sources	Gavrilescu, M.	2022	Bioresource Technology	15423	25	Gavrilescu, M. (2022).Microbial recovery of critical metals from secondary sources. Bioresource Technology,344	https://www.scopus.com/record/display.url?eid=2-s2.0-85118718216&origin=resultslist	10.1016/j.biortech.2021.126208	2-s2.0-85118718216
Closed-Loop Recycling of Copper from Waste Printed Circuit Boards Using Bioleaching and Electrowinning Processes	Baniasadi, M.| Graves, J.E.| Ray, D.A.| De Silva, A.L.| Renshaw, D.| Farnaud, S.	2021	Waste and Biomass Valorization	19600157918	26	Baniasadi, M., Graves, J.E., Ray, D.A. and 3 more (...) (2021).Closed-Loop Recycling of Copper from Waste Printed Circuit Boards Using Bioleaching and Electrowinning Processes. Waste and Biomass Valorization,12(6) 3125-3136	https://www.scopus.com/record/display.url?eid=2-s2.0-85087345286&origin=resultslist	10.1007/s12649-020-01128-9	2-s2.0-85087345286
Pyrometallurgy coupling bioleaching for recycling of waste printed circuit boards	Chu, H.| Qian, C.| Tian, B.| Qi, S.| Wang, J.| Xin, B.	2022	Resources, Conservation and Recycling	26424	27	Chu, H., Qian, C., Tian, B. and 3 more (...) (2022).Pyrometallurgy coupling bioleaching for recycling of waste printed circuit boards. Resources, Conservation and Recycling,178	https://www.scopus.com/record/display.url?eid=2-s2.0-85118571980&origin=resultslist	10.1016/j.resconrec.2021.106018	2-s2.0-85118571980
A novel eco-friendly hybrid approach for recovery and reuse of copper from electronic waste	Sinha, R.| Chauhan, G.| Singh, A.| Kumar, A.| Acharya, S.	2018	Journal of Environmental Chemical Engineering	21100255493	27	Sinha, R., Chauhan, G., Singh, A. and 2 more (...) (2018).A novel eco-friendly hybrid approach for recovery and reuse of copper from electronic waste. Journal of Environmental Chemical Engineering,6(1) 1053-1061	https://www.scopus.com/record/display.url?eid=2-s2.0-85042404090&origin=resultslist	10.1016/j.jece.2018.01.030	2-s2.0-85042404090
Recovery of valuable metals from spent mobile phone printed circuit boards using biochar in indirect bioleaching	Kadivar, S.| Pourhossein, F.| Mousavi, S.M.	2021	Journal of Environmental Management	23371	28	Kadivar, S., Pourhossein, F., Mousavi, S.M. (2021).Recovery of valuable metals from spent mobile phone printed circuit boards using biochar in indirect bioleaching. Journal of Environmental Management,280	https://www.scopus.com/record/display.url?eid=2-s2.0-85097465025&origin=resultslist	10.1016/j.jenvman.2020.111642	2-s2.0-85097465025
Chemical and microbial leaching of base metals from obsolete cell-phone printed circuit boards	Khatri, B.R.| Sodha, A.B.| Shah, M.B.| Tipre, D.R.| Dave, S.R.	2018	Sustainable Environment Research	21100287109	29	Khatri, B.R., Sodha, A.B., Shah, M.B. and 2 more (...) (2018).Chemical and microbial leaching of base metals from obsolete cell-phone printed circuit boards. Sustainable Environment Research,28(6) 333-339	https://www.scopus.com/record/display.url?eid=2-s2.0-85056352274&origin=resultslist	10.1016/j.serj.2018.10.002	2-s2.0-85056352274
Recovery of copper from a mixture of printed circuit boards (PCBs) and sulphidic tailings using bioleaching and solvent extraction processes	Akbari, S.| Ahmadi, A.	2019	Chemical Engineering and Processing - Process Intensification	16392	29	Akbari, S., Ahmadi, A. (2019).Recovery of copper from a mixture of printed circuit boards (PCBs) and sulphidic tailings using bioleaching and solvent extraction processes. Chemical Engineering and Processing - Process Intensification,142	https://www.scopus.com/record/display.url?eid=2-s2.0-85068394396&origin=resultslist	10.1016/j.cep.2019.107584	2-s2.0-85068394396
Biohydrometallurgy as an environmentally friendly approach in metals recovery from electrical waste: A review	Habibi, A.| Shamshiri Kourdestani, S.| Hadadi, M.	2020	Waste Management and Research	26492	31	Habibi, A., Shamshiri Kourdestani, S., Hadadi, M. (2020).Biohydrometallurgy as an environmentally friendly approach in metals recovery from electrical waste: A review. Waste Management and Research,38(3) 232-244	https://www.scopus.com/record/display.url?eid=2-s2.0-85077682115&origin=resultslist	10.1177/0734242X19895321	2-s2.0-85077682115
A novel approach for recovery of metals from waste printed circuit boards and simultaneous removal of iron from steel pickling waste liquor by two-step hydrometallurgical method	Wang, L.| Li, Q.| Li, Y.| Sun, X.| Li, J.| Shen, J.| Han, W.| Wang, L.	2018	Waste Management	26490	32	Wang, L., Li, Q., Li, Y. and 5 more (...) (2018).A novel approach for recovery of metals from waste printed circuit boards and simultaneous removal of iron from steel pickling waste liquor by two-step hydrometallurgical method. Waste Management,71411-419	https://www.scopus.com/record/display.url?eid=2-s2.0-85030777981&origin=resultslist	10.1016/j.wasman.2017.10.002	2-s2.0-85030777981
Simultaneously enhanced Cu bioleaching from E-wastes and recovered Cu ions by direct current electric field in a bioelectrical reactor	Wei, X.| Liu, D.| Huang, W.| Huang, W.| Lei, Z.	2020	Bioresource Technology	15423	32	Wei, X., Liu, D., Huang, W. and 2 more (...) (2020).Simultaneously enhanced Cu bioleaching from E-wastes and recovered Cu ions by direct current electric field in a bioelectrical reactor. Bioresource Technology,298	https://www.scopus.com/record/display.url?eid=2-s2.0-85076530656&origin=resultslist	10.1016/j.biortech.2019.122566	2-s2.0-85076530656
Recovery of Gold and Other Precious Metal Resources from Environmental Polluted E-waste Printed Circuit Board by Bioleaching Frankia	Marappa, N.| Ramachandran, L.| Dharumadurai, D.| Nooruddin, T.	2020	International Journal of Environmental Research	11500153412	32	Marappa, N., Ramachandran, L., Dharumadurai, D. and 1 more (...) (2020).Recovery of Gold and Other Precious Metal Resources from Environmental Polluted E-waste Printed Circuit Board by Bioleaching Frankia. International Journal of Environmental Research,14(2) 165-176	https://www.scopus.com/record/display.url?eid=2-s2.0-85081714266&origin=resultslist	10.1007/s41742-020-00254-5	2-s2.0-85081714266
Ni and Cu recovery by bioleaching from the printed circuit boards of mobile phones in non-conventional medium	Arshadi, M.| Nili, S.| Yaghmaei, S.	2019	Journal of Environmental Management	23371	32	Arshadi, M., Nili, S., Yaghmaei, S. (2019).Ni and Cu recovery by bioleaching from the printed circuit boards of mobile phones in non-conventional medium. Journal of Environmental Management,250	https://www.scopus.com/record/display.url?eid=2-s2.0-85071847918&origin=resultslist	10.1016/j.jenvman.2019.109502	2-s2.0-85071847918
Gold bioleaching from printed circuit boards of mobile phones by aspergillus niger in a culture without agitation and with glucose as a carbon source	Argumedo-Delira, R.| Gómez-Martínez, M.J.| Soto, B.J.	2019	Metals	21100399731	33	Argumedo-Delira, R., Gómez-Martínez, M.J., Soto, B.J. (2019).Gold bioleaching from printed circuit boards of mobile phones by aspergillus niger in a culture without agitation and with glucose as a carbon source. Metals,9(5)	https://www.scopus.com/record/display.url?eid=2-s2.0-85066747925&origin=resultslist	10.3390/met9050521	2-s2.0-85066747925
Biological treatment, recovery, and recycling of metals from waste printed circuit boards	Goswami, S.| Kushwaha, A.| Goswami, L.| Singh, N.| Bhan, U.| Daverey, A.| Hussain, C.M.	2021	Environmental Management of Waste Electrical and Electronic Equipment	21101083528	35	Goswami, S., Kushwaha, A., Goswami, L. and 4 more (...) (2021).Biological treatment, recovery, and recycling of metals from waste printed circuit boards. Environmental Management of Waste Electrical and Electronic Equipment,163-184	https://www.scopus.com/record/display.url?eid=2-s2.0-85115993926&origin=resultslist	10.1016/B978-0-12-822474-8.00009-X	2-s2.0-85115993926
Optimized bioleaching of copper by indigenous cyanogenic bacteria isolated from the landfill of e-waste	Arab, B.| Hassanpour, F.| Arshadi, M.| Yaghmaei, S.| Hamedi, J.	2020	Journal of Environmental Management	23371	36	Arab, B., Hassanpour, F., Arshadi, M. and 2 more (...) (2020).Optimized bioleaching of copper by indigenous cyanogenic bacteria isolated from the landfill of e-waste. Journal of Environmental Management,261	https://www.scopus.com/record/display.url?eid=2-s2.0-85078482447&origin=resultslist	10.1016/j.jenvman.2020.110124	2-s2.0-85078482447
Extraction and recovery of precious metals from electronic waste printed circuit boards by bioleaching acidophilic fungi	Narayanasamy, M.| Dhanasekaran, D.| Vinothini, G.| Thajuddin, N.	2018	International Journal of Environmental Science and Technology	4000148503	37	Narayanasamy, M., Dhanasekaran, D., Vinothini, G. and 1 more (...) (2018).Extraction and recovery of precious metals from electronic waste printed circuit boards by bioleaching acidophilic fungi. International Journal of Environmental Science and Technology,15(1) 119-132	https://www.scopus.com/record/display.url?eid=2-s2.0-85040015036&origin=resultslist	10.1007/s13762-017-1372-5	2-s2.0-85040015036
Optimisation of biohydrometallurgical batch reactor process for copper extraction and recovery from non-pulverized waste printed circuit boards	Sodha, A.B.| Tipre, D.R.| Dave, S.R.	2020	Hydrometallurgy	12133	39	Sodha, A.B., Tipre, D.R., Dave, S.R. (2020).Optimisation of biohydrometallurgical batch reactor process for copper extraction and recovery from non-pulverized waste printed circuit boards. Hydrometallurgy,191	https://www.scopus.com/record/display.url?eid=2-s2.0-85074661405&origin=resultslist	10.1016/j.hydromet.2019.105170	2-s2.0-85074661405
Biometallurgical recovery of metals from waste printed circuit boards using pure and mixed strains of Acidithiobacillus ferrooxidans and Acidiphilium acidophilum	Priya, A.| Hait, S.	2020	Process Safety and Environmental Protection	13754	40	Priya, A., Hait, S. (2020).Biometallurgical recovery of metals from waste printed circuit boards using pure and mixed strains of Acidithiobacillus ferrooxidans and Acidiphilium acidophilum. Process Safety and Environmental Protection,143262-272	https://www.scopus.com/record/display.url?eid=2-s2.0-85087782305&origin=resultslist	10.1016/j.psep.2020.06.042	2-s2.0-85087782305
Bioleaching assisted foam fractionation for recovery of gold from the printed circuit boards of discarded cellphone	Zhou, G.| Zhang, H.| Yang, W.| Wu, Z.| Liu, W.| Yang, C.	2020	Waste Management	26490	41	Zhou, G., Zhang, H., Yang, W. and 3 more (...) (2020).Bioleaching assisted foam fractionation for recovery of gold from the printed circuit boards of discarded cellphone. Waste Management,101200-209	https://www.scopus.com/record/display.url?eid=2-s2.0-85073121373&origin=resultslist	10.1016/j.wasman.2019.10.016	2-s2.0-85073121373
Ultrasound-assisted nitric acid pretreatment for enhanced biorecovery of platinum group metals from spent automotive catalyst	Karim, S.| Ting, Y.-P.	2020	Journal of Cleaner Production	19167	45	Karim, S., Ting, Y.-P. (2020).Ultrasound-assisted nitric acid pretreatment for enhanced biorecovery of platinum group metals from spent automotive catalyst. Journal of Cleaner Production,255	https://www.scopus.com/record/display.url?eid=2-s2.0-85078229854&origin=resultslist	10.1016/j.jclepro.2020.120199	2-s2.0-85078229854
A review of the current progress in recycling technologies for gallium and rare earth elements from light-emitting diodes	de Oliveira, R.P.| Benvenuti, J.| Espinosa, D.C.R.	2021	Renewable and Sustainable Energy Reviews	27567	47	de Oliveira, R.P., Benvenuti, J., Espinosa, D.C.R. (2021).A review of the current progress in recycling technologies for gallium and rare earth elements from light-emitting diodes. Renewable and Sustainable Energy Reviews,145	https://www.scopus.com/record/display.url?eid=2-s2.0-85104144208&origin=resultslist	10.1016/j.rser.2021.111090	2-s2.0-85104144208
Recovery of metals in a double-stage continuous bioreactor for acidic bioleaching of printed circuit boards (PCBs)	Hubau, A.| Minier, M.| Chagnes, A.| Joulian, C.| Silvente, C.| Guezennec, A.-G.	2020	Separation and Purification Technology	14292	49	Hubau, A., Minier, M., Chagnes, A. and 3 more (...) (2020).Recovery of metals in a double-stage continuous bioreactor for acidic bioleaching of printed circuit boards (PCBs). Separation and Purification Technology,238	https://www.scopus.com/record/display.url?eid=2-s2.0-85077649549&origin=resultslist	10.1016/j.seppur.2019.116481	2-s2.0-85077649549
Green Processes for Electronic Waste Recycling: A Review	Abdelbasir, S.M.| El-Sheltawy, C.T.| Abdo, D.M.	2018	Journal of Sustainable Metallurgy	21100900323	56	Abdelbasir, S.M., El-Sheltawy, C.T., Abdo, D.M. (2018).Green Processes for Electronic Waste Recycling: A Review. Journal of Sustainable Metallurgy,4(2) 295-311	https://www.scopus.com/record/display.url?eid=2-s2.0-85060452984&origin=resultslist	10.1007/s40831-018-0175-3	2-s2.0-85060452984
A new model for simulating microbial cyanide production and optimizing the medium parameters for recovering precious metals from waste printed circuit boards	Yuan, Z.| Ruan, J.| Li, Y.| Qiu, R.	2018	Journal of Hazardous Materials	25858	58	Yuan, Z., Ruan, J., Li, Y. and 1 more (...) (2018).A new model for simulating microbial cyanide production and optimizing the medium parameters for recovering precious metals from waste printed circuit boards. Journal of Hazardous Materials,353135-141	https://www.scopus.com/record/display.url?eid=2-s2.0-85045376331&origin=resultslist	10.1016/j.jhazmat.2018.04.007	2-s2.0-85045376331
A review on recent advancements in recovery of valuable and toxic metals from e-waste using bioleaching approach	Yaashikaa, P.R.| Priyanka, B.| Senthil Kumar, P.| Karishma, S.| Jeevanantham, S.| Indraganti, S.	2022	Chemosphere	24657	61	Yaashikaa, P.R., Priyanka, B., Senthil Kumar, P. and 3 more (...) (2022).A review on recent advancements in recovery of valuable and toxic metals from e-waste using bioleaching approach. Chemosphere,287	https://www.scopus.com/record/display.url?eid=2-s2.0-85114844455&origin=resultslist	10.1016/j.chemosphere.2021.132230	2-s2.0-85114844455
Sequential recovery of gold and copper from bioleached wastewater using ion exchange resins	Choi, J.-W.| Song, M.-H.| Bediako, J.K.| Yun, Y.-S.	2020	Environmental Pollution	23916	64	Choi, J.-W., Song, M.-H., Bediako, J.K. and 1 more (...) (2020).Sequential recovery of gold and copper from bioleached wastewater using ion exchange resins. Environmental Pollution,266	https://www.scopus.com/record/display.url?eid=2-s2.0-85087874796&origin=resultslist	10.1016/j.envpol.2020.115167	2-s2.0-85087874796
Emerging technologies for the recovery of rare earth elements (REEs) from the end-of-life electronic wastes: a review on progress, challenges, and perspectives	Ambaye, T.G.| Vaccari, M.| Castro, F.D.| Prasad, S.| Rtimi, S.	2020	Environmental Science and Pollution Research	23918	72	Ambaye, T.G., Vaccari, M., Castro, F.D. and 2 more (...) (2020).Emerging technologies for the recovery of rare earth elements (REEs) from the end-of-life electronic wastes: a review on progress, challenges, and perspectives. Environmental Science and Pollution Research,27(29) 36052-36074	https://www.scopus.com/record/display.url?eid=2-s2.0-85087491024&origin=resultslist	10.1007/s11356-020-09630-2	2-s2.0-85087491024
Bioleaching of metals from WEEE shredding dust	Marra, A.| Cesaro, A.| Rene, E.R.| Belgiorno, V.| Lens, P.N.L.	2018	Journal of Environmental Management	23371	97	Marra, A., Cesaro, A., Rene, E.R. and 2 more (...) (2018).Bioleaching of metals from WEEE shredding dust. Journal of Environmental Management,210180-190	https://www.scopus.com/record/display.url?eid=2-s2.0-85041673539&origin=resultslist	10.1016/j.jenvman.2017.12.066	2-s2.0-85041673539
Fungal bioleaching of WPCBs using Aspergillus niger: Observation, optimization and kinetics	Faraji, F.| Golmohammadzadeh, R.| Rashchi, F.| Alimardani, N.	2018	Journal of Environmental Management	23371	112	Faraji, F., Golmohammadzadeh, R., Rashchi, F. and 1 more (...) (2018).Fungal bioleaching of WPCBs using Aspergillus niger: Observation, optimization and kinetics. Journal of Environmental Management,217775-787	https://www.scopus.com/record/display.url?eid=2-s2.0-85045294412&origin=resultslist	10.1016/j.jenvman.2018.04.043	2-s2.0-85045294412
Recovering full metallic resources from waste printed circuit boards: A refined review	Qiu, R.| Lin, M.| Ruan, J.| Fu, Y.| Hu, J.| Deng, M.| Tang, Y.| Qiu, R.	2020	Journal of Cleaner Production	19167	122	Qiu, R., Lin, M., Ruan, J. and 5 more (...) (2020).Recovering full metallic resources from waste printed circuit boards: A refined review. Journal of Cleaner Production,244	https://www.scopus.com/record/display.url?eid=2-s2.0-85073729223&origin=resultslist	10.1016/j.jclepro.2019.118690	2-s2.0-85073729223
Metal recovery from waste printed circuit boards: A review for current status and perspectives	Hao, J.| Wang, Y.| Wu, Y.| Guo, F.	2020	Resources, Conservation and Recycling	26424	129	Hao, J., Wang, Y., Wu, Y. and 1 more (...) (2020).Metal recovery from waste printed circuit boards: A review for current status and perspectives. Resources, Conservation and Recycling,157	https://www.scopus.com/record/display.url?eid=2-s2.0-85080978054&origin=resultslist	10.1016/j.resconrec.2020.104787	2-s2.0-85080978054
